# Supplementary material for: Sex and environment shape cochlear sensitivity in human populations worldwide
Source: Sci Rep. 2025 Mar 26;15:10475. doi: 10.1038/s41598-025-92763-6 (PMC11947323; doi:10.1038/s41598-025-92763-6)
Supplement: Supplementary file 2 — Supplementary Information 2. [file 41598_2025_92763_MOESM2_ESM.xlsx]

## Sheet: Feuille 1 - data_exp_sel
ind	side	ampl	f_max	plat_start	plat_end	plat_med	plat_amp	sex	lang_group	lang_ssgroup	Karakalpak	Russian	Kichwa	Spanish	English	French	Fang	Fang.Mueng	Baka	Nkomi	Gisir	Fang.Ntumu	Kako	Bulu	Bassa	Beti	Eton	Afrikaans	Yoruba	Xhosa	Tshivenda	Setswana	Venda	Zulu	Ndebele	Northern.Sotho	Southern.Sotho	Tsonga	Fante	Swati	Welsh	Italian	Uzbek	Tajik	Nb_lang	age	age_class	Code_pop	Altitude
AND001	L	0.432514124	1054.69	703.12	2695.31	1699.12	8.258461538	M	IndEu	Rom	0	0	0	1	0	0	0	0	0	0	0	0	0	0	0	0	0	0	0	0	0	0	0	0	0	0	0	0	0	0	0	0	0	0	1	38.70684932	[35-45[	AND	2880
AND001	R	-1.159915254	898.44	664.06	1640.62	1152.06	8.952564103	M	IndEu	Rom	0	0	0	1	0	0	0	0	0	0	0	0	0	0	0	0	0	0	0	0	0	0	0	0	0	0	0	0	0	0	0	0	0	0	1	38.70684932	[35-45[	AND	2880
AND002	L	0.19200565	1367.19	1015.62	3554.69	2285.12	3.509242424	F	IndEu	Rom	0	0	0	1	0	0	0	0	0	0	0	0	0	0	0	0	0	0	0	0	0	0	0	0	0	0	0	0	0	0	0	0	0	0	1	37.75068493	[35-45[	AND	2880
AND002	R	2.930762712	1093.75	1054.69	1171.88	1113.19	15.9075	F	IndEu	Rom	0	0	0	1	0	0	0	0	0	0	0	0	0	0	0	0	0	0	0	0	0	0	0	0	0	0	0	0	0	0	0	0	0	0	1	37.75068493	[35-45[	AND	2880
AND003	R	4.80980226	3750	2773.44	3789.06	3280.94	12.52271605	F	IndEu	Rom	0	0	0	1	0	0	0	0	0	0	0	0	0	0	0	0	0	0	0	0	0	0	0	0	0	0	0	0	0	0	0	0	0	0	1	25.5369863	[25-35[	AND	2880
AND004	L	-4.662146893	1718.75	1093.75	1796.88	1445.25	5.477192982	F	IndEu	Rom	0	0	0	1	0	0	0	0	0	0	0	0	0	0	0	0	0	0	0	0	0	0	0	0	0	0	0	0	0	0	0	0	0	0	1	38.98630137	[35-45[	AND	2880
AND004	R	-6.662062147	1015.62	781.25	1835.94	1308.25	3.897261905	F	IndEu	Rom	0	0	0	1	0	0	0	0	0	0	0	0	0	0	0	0	0	0	0	0	0	0	0	0	0	0	0	0	0	0	0	0	0	0	1	38.98630137	[35-45[	AND	2880
AND006	L	-2.17220339	3867.19	1562.5	4296.88	2929.5	-0.188075117	F	IndEu	Rom	0	0	0	1	0	0	0	0	0	0	0	0	0	0	0	0	0	0	0	0	0	0	0	0	0	0	0	0	0	0	0	0	0	0	1	49.3369863	[45-55]	AND	2880
AND006	R	-1.735423729	2226.56	1718.75	2734.38	2226.25	7.198641975	F	IndEu	Rom	0	0	0	1	0	0	0	0	0	0	0	0	0	0	0	0	0	0	0	0	0	0	0	0	0	0	0	0	0	0	0	0	0	0	1	49.3369863	[45-55]	AND	2880
AND007	L	-4.596101695	1875	976.56	2421.88	1699.06	5.948157895	F	IndEu	Rom	0	0	0	1	0	0	0	0	0	0	0	0	0	0	0	0	0	0	0	0	0	0	0	0	0	0	0	0	0	0	0	0	0	0	1	31.78082192	[25-35[	AND	2880
AND007	R	-3.491073446	1328.12	1250	1367.19	1308.5	10.865	F	IndEu	Rom	0	0	0	1	0	0	0	0	0	0	0	0	0	0	0	0	0	0	0	0	0	0	0	0	0	0	0	0	0	0	0	0	0	0	1	31.78082192	[25-35[	AND	2880
AND008	L	-7.795338983	2617.19	1093.75	2695.31	1894.25	-1.682698413	F	IndEu	Rom	0	0	0	1	0	0	0	0	0	0	0	0	0	0	0	0	0	0	0	0	0	0	0	0	0	0	0	0	0	0	0	0	0	0	1	36.70410959	[35-45[	AND	2880
AND008	R	-6.877966102	1289.06	1250	1328.12	1289	12.14666667	F	IndEu	Rom	0	0	0	1	0	0	0	0	0	0	0	0	0	0	0	0	0	0	0	0	0	0	0	0	0	0	0	0	0	0	0	0	0	0	1	36.70410959	[35-45[	AND	2880
AND009	L	-5.862146893	1367.19	1093.75	1835.94	1464.75	5.497833333	M	IndEu	Rom	0	0	0	1	0	0	0	0	0	0	0	0	0	0	0	0	0	0	0	0	0	0	0	0	0	0	0	0	0	0	0	0	0	0	1	36.45753425	[35-45[	AND	2880
AND009	R	-8.698050847	1367.19	820.31	1406.25	1112.81	7.837291667	M	IndEu	Rom	0	0	0	1	0	0	0	0	0	0	0	0	0	0	0	0	0	0	0	0	0	0	0	0	0	0	0	0	0	0	0	0	0	0	1	36.45753425	[35-45[	AND	2880
AND011	L	-2.198898305	1562.5	1054.69	1679.69	1367.19	11.42647059	F	IndEu	Rom	0	0	1	0.5	0	0	0	0	0	0	0	0	0	0	0	0	0	0	0	0	0	0	0	0	0	0	0	0	0	0	0	0	0	0	2	40.21917808	[35-45[	AND	2880
AND011	R	-0.785056497	2656.25	859.38	2695.31	1776.88	7.119166667	F	IndEu	Rom	0	0	1	0.5	0	0	0	0	0	0	0	0	0	0	0	0	0	0	0	0	0	0	0	0	0	0	0	0	0	0	0	0	0	0	2	40.21917808	[35-45[	AND	2880
AND012	L	-7.11180791	1445.31	1132.81	1523.44	1327.81	2.72969697	F	IndEu	Rom	0	0	0	1	0	0	0	0	0	0	0	0	0	0	0	0	0	0	0	0	0	0	0	0	0	0	0	0	0	0	0	0	0	0	1	49.06849315	[45-55]	AND	2880
AND012	R	-5.519915254	2773.44	1015.62	2851.56	1933.12	0.237638889	F	IndEu	Rom	0	0	0	1	0	0	0	0	0	0	0	0	0	0	0	0	0	0	0	0	0	0	0	0	0	0	0	0	0	0	0	0	0	0	1	49.06849315	[45-55]	AND	2880
AND013	L	-9.873841808	3085.94	1171.88	3203.12	2187.38	-6.184213836	F	IndEu	Rom	0	0	0	1	0	0	0	0	0	0	0	0	0	0	0	0	0	0	0	0	0	0	0	0	0	0	0	0	0	0	0	0	0	0	1	19.34794521	[18-25[	AND	2880
AND013	R	-3.65019774	1757.81	1718.75	1835.94	1777.25	9.2925	F	IndEu	Rom	0	0	0	1	0	0	0	0	0	0	0	0	0	0	0	0	0	0	0	0	0	0	0	0	0	0	0	0	0	0	0	0	0	0	1	19.34794521	[18-25[	AND	2880
AND014	L	-1.001638418	1406.25	1054.69	1484.38	1269.19	13.16666667	M	IndEu	Rom	0	0	0	1	0	0	0	0	0	0	0	0	0	0	0	0	0	0	0	0	0	0	0	0	0	0	0	0	0	0	0	0	0	0	1	22.01643836	[18-25[	AND	2880
AND014	R	-3.149180791	1250	898.44	1367.19	1132.44	10.55820513	M	IndEu	Rom	0	0	0	1	0	0	0	0	0	0	0	0	0	0	0	0	0	0	0	0	0	0	0	0	0	0	0	0	0	0	0	0	0	0	1	22.01643836	[18-25[	AND	2880
AND015	R	-10.78587571	1445.31	1367.19	1484.38	1425.69	5.105	M	IndEu	Rom	0	0	0	1	0	0	0	0	0	0	0	0	0	0	0	0	0	0	0	0	0	0	0	0	0	0	0	0	0	0	0	0	0	0	1	43.65205479	[35-45[	AND	2880
AND016	R	-0.627288136	1484.38	1445.31	1914.06	1679.31	15.35179487	M	IndEu	Rom	0	0	0	1	0	0	0	0	0	0	0	0	0	0	0	0	0	0	0	0	0	0	0	0	0	0	0	0	0	0	0	0	0	0	1	41.83561644	[35-45[	AND	2880
AND017	L	-2.669661017	1250	1210.94	1328.12	1269.44	14.19583333	F	IndEu	Rom	0	0	0	1	0	0	0	0	0	0	0	0	0	0	0	0	0	0	0	0	0	0	0	0	0	0	0	0	0	0	0	0	0	0	1	18.95890411	[18-25[	AND	2880
AND017	R	-2.355960452	1328.12	1250	1835.94	1542.5	8.5075	F	IndEu	Rom	0	0	0	1	0	0	0	0	0	0	0	0	0	0	0	0	0	0	0	0	0	0	0	0	0	0	0	0	0	0	0	0	0	0	1	18.95890411	[18-25[	AND	2880
AND018	L	3.266610169	3164.06	3125	3945.31	3535	6.837878788	F	IndEu	Rom	0	0	0	1	0	0	0	0	0	0	0	0	0	0	0	0	0	0	0	0	0	0	0	0	0	0	0	0	0	0	0	0	0	0	1	31.72054795	[25-35[	AND	2880
AND018	R	0.436440678	1562.5	1484.38	1601.56	1542.88	17.26583333	F	IndEu	Rom	0	0	0	1	0	0	0	0	0	0	0	0	0	0	0	0	0	0	0	0	0	0	0	0	0	0	0	0	0	0	0	0	0	0	1	31.72054795	[25-35[	AND	2880
AND019	L	-6.420677966	1953.12	1875	2734.38	2304.5	5.476521739	F	IndEu	Rom	0	0	0	1	0	0	0	0	0	0	0	0	0	0	0	0	0	0	0	0	0	0	0	0	0	0	0	0	0	0	0	0	0	0	1	32.7890411	[25-35[	AND	2880
AND019	R	-3.61799435	1796.88	1757.81	1953.12	1855.31	17.25055556	F	IndEu	Rom	0	0	0	1	0	0	0	0	0	0	0	0	0	0	0	0	0	0	0	0	0	0	0	0	0	0	0	0	0	0	0	0	0	0	1	32.7890411	[25-35[	AND	2880
AND020	L	-5.044576271	781.25	703.12	859.38	781.12	8.154666667	M	IndEu	Rom	0	0	0	1	0	0	0	0	0	0	0	0	0	0	0	0	0	0	0	0	0	0	0	0	0	0	0	0	0	0	0	0	0	0	1	31.38082192	[25-35[	AND	2880
AND020	R	-2.958502825	1132.81	859.38	1406.25	1132.38	9.641777778	M	IndEu	Rom	0	0	0	1	0	0	0	0	0	0	0	0	0	0	0	0	0	0	0	0	0	0	0	0	0	0	0	0	0	0	0	0	0	0	1	31.38082192	[25-35[	AND	2880
AND021	L	-2.325225989	2031.25	1367.19	2070.31	1718.69	6.270526316	M	IndEu	Rom	0	0	0	1	0	0	0	0	0	0	0	0	0	0	0	0	0	0	0	0	0	0	0	0	0	0	0	0	0	0	0	0	0	0	1	23.22739726	[18-25[	AND	2880
AND021	R	-3.812627119	1093.75	1015.62	1132.81	1074.12	10.63833333	M	IndEu	Rom	0	0	0	1	0	0	0	0	0	0	0	0	0	0	0	0	0	0	0	0	0	0	0	0	0	0	0	0	0	0	0	0	0	0	1	23.22739726	[18-25[	AND	2880
AND023	L	-7.315028249	2500	937.5	2578.12	1757.5	-1.90875969	M	IndEu	Rom	0	0	0	1	0	0	0	0	0	0	0	0	0	0	0	0	0	0	0	0	0	0	0	0	0	0	0	0	0	0	0	0	0	0	1	38.04931507	[35-45[	AND	2880
AND023	R	-4.411525424	1367.19	1328.12	1875	1601.12	0.831777778	M	IndEu	Rom	0	0	0	1	0	0	0	0	0	0	0	0	0	0	0	0	0	0	0	0	0	0	0	0	0	0	0	0	0	0	0	0	0	0	1	38.04931507	[35-45[	AND	2880
AND024	L	0.179322034	2187.5	781.25	2304.69	1542.75	5.79375	F	IndEu	Rom	0	0	0	1	0	0	0	0	0	0	0	0	0	0	0	0	0	0	0	0	0	0	0	0	0	0	0	0	0	0	0	0	0	0	1	31.72054795	[25-35[	AND	2880
AND024	R	1.168389831	1328.12	1289.06	3359.38	2324.06	5.939320988	F	IndEu	Rom	0	0	0	1	0	0	0	0	0	0	0	0	0	0	0	0	0	0	0	0	0	0	0	0	0	0	0	0	0	0	0	0	0	0	1	31.72054795	[25-35[	AND	2880
AND028	L	-4.189491525	1679.69	976.56	2265.62	1621.06	-0.585686275	F	IndEu	Rom	0	0	0	1	0	0	0	0	0	0	0	0	0	0	0	0	0	0	0	0	0	0	0	0	0	0	0	0	0	0	0	0	0	0	1	38.82191781	[35-45[	AND	2880
AND028	R	-11.15152542	1093.75	1054.69	1640.62	1347.19	-2.291041667	F	IndEu	Rom	0	0	0	1	0	0	0	0	0	0	0	0	0	0	0	0	0	0	0	0	0	0	0	0	0	0	0	0	0	0	0	0	0	0	1	38.82191781	[35-45[	AND	2880
AND029	R	-4.765889831	1250	1171.88	1406.25	1288.88	13.06642857	F	IndEu	Rom	0	0	0	1	0	0	0	0	0	0	0	0	0	0	0	0	0	0	0	0	0	0	0	0	0	0	0	0	0	0	0	0	0	0	1	47.38082192	[45-55]	AND	2880
AND030	L	-12.05059322	1523.44	1484.38	2031.25	1757.38	-3.214333333	F	IndEu	Rom	0	0	0	1	0	0	0	0	0	0	0	0	0	0	0	0	0	0	0	0	0	0	0	0	0	0	0	0	0	0	0	0	0	0	1	31.54520548	[25-35[	AND	2880
AND030	R	-5.598898305	1250	976.56	1601.56	1289.06	11.05794118	F	IndEu	Rom	0	0	0	1	0	0	0	0	0	0	0	0	0	0	0	0	0	0	0	0	0	0	0	0	0	0	0	0	0	0	0	0	0	0	1	31.54520548	[25-35[	AND	2880
AND033	L	-9.228728814	1562.5	1484.38	1640.62	1562.38	1.58	M	IndEu	Rom	0	0	0	1	0	0	0	0	0	0	0	0	0	0	0	0	0	0	0	0	0	0	0	0	0	0	0	0	0	0	0	0	0	0	1	41.35616438	[35-45[	AND	2880
AND033	R	-8.23960452	3007.81	859.38	3085.94	1972.38	-4.516896552	M	IndEu	Rom	0	0	0	1	0	0	0	0	0	0	0	0	0	0	0	0	0	0	0	0	0	0	0	0	0	0	0	0	0	0	0	0	0	0	1	41.35616438	[35-45[	AND	2880
AND034	L	-4.016638418	976.56	937.5	1523.44	1230	5.696458333	F	IndEu	Rom	0	0	0	1	0	0	0	0	0	0	0	0	0	0	0	0	0	0	0	0	0	0	0	0	0	0	0	0	0	0	0	0	0	0	1	18.68767123	[18-25[	AND	2880
AND034	R	-1.082231638	2343.75	1171.88	2578.12	1874.88	6.577297297	F	IndEu	Rom	0	0	0	1	0	0	0	0	0	0	0	0	0	0	0	0	0	0	0	0	0	0	0	0	0	0	0	0	0	0	0	0	0	0	1	18.68767123	[18-25[	AND	2880
AND035	R	-5.638333333	1015.62	976.56	1562.5	1269.06	5.855208333	M	IndEu	Rom	0	0	0	1	0	0	0	0	0	0	0	0	0	0	0	0	0	0	0	0	0	0	0	0	0	0	0	0	0	0	0	0	0	0	1	38.23287671	[35-45[	AND	2880
AND036	L	1.681045198	1054.69	625	1328.12	976.5	6.658245614	M	IndEu	Rom	0	0	0	1	0	0	0	0	0	0	0	0	0	0	0	0	0	0	0	0	0	0	0	0	0	0	0	0	0	0	0	0	0	0	1	18.63013699	[18-25[	AND	2880
AND036	R	2.55700565	1250	1015.62	1328.12	1171.62	16.4	M	IndEu	Rom	0	0	0	1	0	0	0	0	0	0	0	0	0	0	0	0	0	0	0	0	0	0	0	0	0	0	0	0	0	0	0	0	0	0	1	18.63013699	[18-25[	AND	2880
AND037	L	-0.64740113	1289.06	1132.81	1718.75	1425.31	12.1025	M	IndEu	Rom	0	0	0	1	0	0	0	0	0	0	0	0	0	0	0	0	0	0	0	0	0	0	0	0	0	0	0	0	0	0	0	0	0	0	1	38.97808219	[35-45[	AND	2880
AND037	R	-2.748531073	1601.56	820.31	1640.62	1230.31	2.430909091	M	IndEu	Rom	0	0	0	1	0	0	0	0	0	0	0	0	0	0	0	0	0	0	0	0	0	0	0	0	0	0	0	0	0	0	0	0	0	0	1	38.97808219	[35-45[	AND	2880
AND038	L	-3.341440678	3085.94	2109.38	3554.69	2831.88	1.19245614	M	IndEu	Rom	0	0	0	1	0	0	0	0	0	0	0	0	0	0	0	0	0	0	0	0	0	0	0	0	0	0	0	0	0	0	0	0	0	0	1	28.50136986	[25-35[	AND	2880
AND038	R	4.778926554	3164.06	3085.94	3359.38	3222.44	17.15916667	M	IndEu	Rom	0	0	0	1	0	0	0	0	0	0	0	0	0	0	0	0	0	0	0	0	0	0	0	0	0	0	0	0	0	0	0	0	0	0	1	28.50136986	[25-35[	AND	2880
AND039	L	-5.119067797	1484.38	859.38	2343.75	1601.38	3.332991453	M	IndEu	Rom	0	0	0	1	0	0	0	0	0	0	0	0	0	0	0	0	0	0	0	0	0	0	0	0	0	0	0	0	0	0	0	0	0	0	1	26.00821918	[25-35[	AND	2880
AND039	R	-3.788333333	1250	742.19	1718.75	1230.19	6.003717949	M	IndEu	Rom	0	0	0	1	0	0	0	0	0	0	0	0	0	0	0	0	0	0	0	0	0	0	0	0	0	0	0	0	0	0	0	0	0	0	1	26.00821918	[25-35[	AND	2880
AND040	L	0.038135593	1640.62	1562.5	1718.75	1640.5	15.25066667	M	IndEu	Rom	0	0	0	1	0	0	0	0	0	0	0	0	0	0	0	0	0	0	0	0	0	0	0	0	0	0	0	0	0	0	0	0	0	0	1	25.86027397	[25-35[	AND	2880
AND040	R	0.152457627	1914.06	898.44	4023.44	2460.94	3.227736626	M	IndEu	Rom	0	0	0	1	0	0	0	0	0	0	0	0	0	0	0	0	0	0	0	0	0	0	0	0	0	0	0	0	0	0	0	0	0	0	1	25.86027397	[25-35[	AND	2880
AND041	L	-9.543983051	1445.31	1367.19	1484.38	1425.69	7.77	F	IndEu	Rom	0	0	0	1	0	0	0	0	0	0	0	0	0	0	0	0	0	0	0	0	0	0	0	0	0	0	0	0	0	0	0	0	0	0	1	32.10958904	[25-35[	AND	2880
AND041	R	-10.46062147	1640.62	1328.12	1992.19	1660.12	1.217222222	F	IndEu	Rom	0	0	0	1	0	0	0	0	0	0	0	0	0	0	0	0	0	0	0	0	0	0	0	0	0	0	0	0	0	0	0	0	0	0	1	32.10958904	[25-35[	AND	2880
AND042	L	-6.623474576	1054.69	820.31	1250	1034.81	4.366111111	M	IndEu	Rom	0	0	0	1	0	0	0	0	0	0	0	0	0	0	0	0	0	0	0	0	0	0	0	0	0	0	0	0	0	0	0	0	0	0	1	26.63287671	[25-35[	AND	2880
AND043	L	-6.076412429	1562.5	1054.69	1601.56	1327.69	5.723111111	F	IndEu	Rom	0	0	0	1	0	0	0	0	0	0	0	0	0	0	0	0	0	0	0	0	0	0	0	0	0	0	0	0	0	0	0	0	0	0	1	20.01917808	[18-25[	AND	2880
AND043	R	-2.907288136	1015.62	976.56	2460.94	1718.56	5.367863248	F	IndEu	Rom	0	0	0	1	0	0	0	0	0	0	0	0	0	0	0	0	0	0	0	0	0	0	0	0	0	0	0	0	0	0	0	0	0	0	1	20.01917808	[18-25[	AND	2880
AND044	R	-8.06579096	1132.81	898.44	1210.94	1054.44	3.825185185	M	IndEu	Rom	0	0	0	1	0	0	0	0	0	0	0	0	0	0	0	0	0	0	0	0	0	0	0	0	0	0	0	0	0	0	0	0	0	0	1	28.67123288	[25-35[	AND	2880
BUK002	L	-1.715141243	2539.06	1875	2617.19	2246	7.209	M	IndEu	Ira	0	0	0	0	0	0	0	0	0	0	0	0	0	0	0	0	0	0	0	0	0	0	0	0	0	0	0	0	0	0	0	0	0.5	1	2	43.02465753	[35-45[	BUK	225
BUK002	R	-1.291186441	2734.38	1679.69	2851.56	2265.19	6.491182796	M	IndEu	Ira	0	0	0	0	0	0	0	0	0	0	0	0	0	0	0	0	0	0	0	0	0	0	0	0	0	0	0	0	0	0	0	0	0.5	1	2	43.02465753	[35-45[	BUK	225
BUK003	R	-5.72319209	1210.94	1171.88	2773.44	1972.38	1.73	F	IndEu	Ira	0	0	0	0	0	0	0	0	0	0	0	0	0	0	0	0	0	0	0	0	0	0	0	0	0	0	0	0	0	0	0	0	0.5	1	2	43.02465753	[35-45[	BUK	225
BUK007	L	-9.487118644	1132.81	703.12	1367.19	1035.12	6.102407407	M	IndEu	Ira	0	0	0	0	0	0	0	0	0	0	0	0	0	0	0	0	0	0	0	0	0	0	0	0	0	0	0	0	0	0	0	0	0.5	1	2	45.02739726	[45-55]	BUK	225
BUK007	R	-4.115254237	1289.06	976.56	1406.25	1191.06	9.70125	M	IndEu	Ira	0	0	0	0	0	0	0	0	0	0	0	0	0	0	0	0	0	0	0	0	0	0	0	0	0	0	0	0	0	0	0	0	0.5	1	2	45.02739726	[45-55]	BUK	225
BUK010	L	-4.282062147	1601.56	820.31	1640.62	1230.31	7.141212121	F	IndEu	Ira	0	0	0	0	0	0	0	0	0	0	0	0	0	0	0	0	0	0	0	0	0	0	0	0	0	0	0	0	0	0	0	0	0.5	1	2	36.02191781	[35-45[	BUK	225
BUK010	R	-1.423841808	703.12	664.06	1171.88	917.56	8.95452381	F	IndEu	Ira	0	0	0	0	0	0	0	0	0	0	0	0	0	0	0	0	0	0	0	0	0	0	0	0	0	0	0	0	0	0	0	0	0.5	1	2	36.02191781	[35-45[	BUK	225
BUK011	L	-2.042881356	1406.25	1367.19	1601.56	1484.19	11.89464286	M	Alta	Turk	0	0	0	0	0	0	0	0	0	0	0	0	0	0	0	0	0	0	0	0	0	0	0	0	0	0	0	0	0	0	0	0	1	0	1	38.02191781	[35-45[	BUK	225
BUK011	R	-0.025550847	1445.31	820.31	2226.56	1523.31	9.132027027	M	Alta	Turk	0	0	0	0	0	0	0	0	0	0	0	0	0	0	0	0	0	0	0	0	0	0	0	0	0	0	0	0	0	0	0	0	1	0	1	38.02191781	[35-45[	BUK	225
BUK014	L	0.369618644	1015.62	625	2031.25	1328	5.41027027	F	IndEu	Ira	0	0	0	0	0	0	0	0	0	0	0	0	0	0	0	0	0	0	0	0	0	0	0	0	0	0	0	0	0	0	0	0	0.5	1	2	35.01917808	[35-45[	BUK	225
BUK014	R	1.904279661	1484.38	976.56	1757.81	1367.06	9.374761905	F	IndEu	Ira	0	0	0	0	0	0	0	0	0	0	0	0	0	0	0	0	0	0	0	0	0	0	0	0	0	0	0	0	0	0	0	0	0.5	1	2	35.01917808	[35-45[	BUK	225
BUK015	L	-3.06595339	1445.31	1406.25	1484.38	1445.25	12.85583333	M	IndEu	Ira	0	0	0	0	0	0	0	0	0	0	0	0	0	0	0	0	0	0	0	0	0	0	0	0	0	0	0	0	0	0	0	0	0.5	1	2	37.02191781	[35-45[	BUK	225
BUK015	R	-5.41019774	976.56	937.5	1015.62	976.5	10.07777778	M	IndEu	Ira	0	0	0	0	0	0	0	0	0	0	0	0	0	0	0	0	0	0	0	0	0	0	0	0	0	0	0	0	0	0	0	0	0.5	1	2	37.02191781	[35-45[	BUK	225
BUK017	L	-13.34827684	1054.69	859.38	1210.94	1034.88	4.301666667	F	IndEu	Ira	0	0	0	0	0	0	0	0	0	0	0	0	0	0	0	0	0	0	0	0	0	0	0	0	0	0	0	0	0	0	0	0	0.5	1	2	48.03013699	[45-55]	BUK	225
BUK018	L	-0.243728814	1640.62	1367.19	1718.75	1542.69	11.93866667	F	Alta	Turk	0	0	0	0	0	0	0	0	0	0	0	0	0	0	0	0	0	0	0	0	0	0	0	0	0	0	0	0	0	0	0	0	1	0	1	33.01917808	[25-35[	BUK	225
BUK018	R	-7.533672316	2187.5	2148.44	2265.62	2206.94	10.3525	F	Alta	Turk	0	0	0	0	0	0	0	0	0	0	0	0	0	0	0	0	0	0	0	0	0	0	0	0	0	0	0	0	0	0	0	0	1	0	1	33.01917808	[25-35[	BUK	225
BUK019	L	-2.816610169	1171.88	1132.81	1210.94	1171.81	10.19333333	F	Alta	Turk	0	0	0	0	0	0	0	0	0	0	0	0	0	0	0	0	0	0	0	0	0	0	0	0	0	0	0	0	0	0	0	0	1	0	1	36.02191781	[35-45[	BUK	225
BUK019	R	-2.865932203	1679.69	1250	1757.81	1503.5	5.8425	F	Alta	Turk	0	0	0	0	0	0	0	0	0	0	0	0	0	0	0	0	0	0	0	0	0	0	0	0	0	0	0	0	0	0	0	0	1	0	1	36.02191781	[35-45[	BUK	225
BUK021	L	2.291920904	1171.88	1093.75	2187.5	1640.25	14.28218391	M	Alta	Turk	0	0	0	0	0	0	0	0	0	0	0	0	0	0	0	0	0	0	0	0	0	0	0	0	0	0	0	0	0	0	0	0	1	0	1	27.01369863	[25-35[	BUK	225
BUK021	R	-0.988050847	859.38	820.31	2421.88	1620.81	6.212222222	M	Alta	Turk	0	0	0	0	0	0	0	0	0	0	0	0	0	0	0	0	0	0	0	0	0	0	0	0	0	0	0	0	0	0	0	0	1	0	1	27.01369863	[25-35[	BUK	225
BUK022	L	-6.323728814	4335.94	3007.81	4375	3691.31	-0.88	M	Alta	Turk	0	0	0	0	0	0	0	0	0	0	0	0	0	0	0	0	0	0	0	0	0	0	0	0	0	0	0	0	0	0	0	0	1	0	1	27.01369863	[25-35[	BUK	225
BUK022	R	-5.099915254	1523.44	976.56	1562.5	1269.06	1.32296875	M	Alta	Turk	0	0	0	0	0	0	0	0	0	0	0	0	0	0	0	0	0	0	0	0	0	0	0	0	0	0	0	0	0	0	0	0	1	0	1	27.01369863	[25-35[	BUK	225
BUK023	L	-4.820310734	1640.62	1093.75	3046.88	2070.25	0.191503268	M	Alta	Turk	0	0	0	0	0	0	0	0	0	0	0	0	0	0	0	0	0	0	0	0	0	0	0	0	0	0	0	0	0	0	0	0	1	0	1	45.02739726	[45-55]	BUK	225
BUK023	R	-1.806497175	2851.56	1484.38	2929.69	2206.88	5.261842105	M	Alta	Turk	0	0	0	0	0	0	0	0	0	0	0	0	0	0	0	0	0	0	0	0	0	0	0	0	0	0	0	0	0	0	0	0	1	0	1	45.02739726	[45-55]	BUK	225
BUK024	L	-7.709322034	3085.94	1328.12	3164.06	2245.62	-3.281041667	M	IndEu	Ira	0	0	0	0	0	0	0	0	0	0	0	0	0	0	0	0	0	0	0	0	0	0	0	0	0	0	0	0	0	0	0	0	0.5	1	2	28.01643836	[25-35[	BUK	225
BUK024	R	-6.095635593	2187.5	1171.88	2929.69	2050.38	0.151032609	M	IndEu	Ira	0	0	0	0	0	0	0	0	0	0	0	0	0	0	0	0	0	0	0	0	0	0	0	0	0	0	0	0	0	0	0	0	0.5	1	2	28.01643836	[25-35[	BUK	225
BUK025	L	0.747316384	1367.19	1328.12	1406.25	1367.12	18.47222222	M	IndEu	Ira	0	0	0	0	0	0	0	0	0	0	0	0	0	0	0	0	0	0	0	0	0	0	0	0	0	0	0	0	0	0	0	0	0.5	1	2	28.01643836	[25-35[	BUK	225
BUK025	R	0.005805085	2109.38	1367.19	2460.94	1913.69	10.80172414	M	IndEu	Ira	0	0	0	0	0	0	0	0	0	0	0	0	0	0	0	0	0	0	0	0	0	0	0	0	0	0	0	0	0	0	0	0	0.5	1	2	28.01643836	[25-35[	BUK	225
BUK026	L	1.760960452	1406.25	1367.19	2148.44	1757.69	7.406984127	M	IndEu	Ira	0	0	0	0	0	0	0	0	0	0	0	0	0	0	0	0	0	0	0	0	0	0	0	0	0	0	0	0	0	0	0	0	0.5	1	2	27.01369863	[25-35[	BUK	225
BUK026	R	-6.669597458	4023.44	3281.25	4101.56	3691.25	-1.418068182	M	IndEu	Ira	0	0	0	0	0	0	0	0	0	0	0	0	0	0	0	0	0	0	0	0	0	0	0	0	0	0	0	0	0	0	0	0	0.5	1	2	27.01369863	[25-35[	BUK	225
BUK027	L	0.838446328	3203.12	3125	3359.38	3242	13.37428571	M	Alta	Turk	0	0	0	0	0	0	0	0	0	0	0	0	0	0	0	0	0	0	0	0	0	0	0	0	0	0	0	0	0	0	0	0	1	0	1	29.01643836	[25-35[	BUK	225
BUK027	R	-3.776073446	1171.88	1132.81	1250	1191.31	8.465	M	Alta	Turk	0	0	0	0	0	0	0	0	0	0	0	0	0	0	0	0	0	0	0	0	0	0	0	0	0	0	0	0	0	0	0	0	1	0	1	29.01643836	[25-35[	BUK	225
BUK028	L	-9.050677966	1484.38	1054.69	2617.19	1835.69	-0.703414634	M	IndEu	Ira	0	0	0	0	0	0	0	0	0	0	0	0	0	0	0	0	0	0	0	0	0	0	0	0	0	0	0	0	0	0	0	0	0.5	1	2	27.01369863	[25-35[	BUK	225
BUK028	R	-7.691158192	1289.06	1289.06	1601.56	1445.06	4.914444444	M	IndEu	Ira	0	0	0	0	0	0	0	0	0	0	0	0	0	0	0	0	0	0	0	0	0	0	0	0	0	0	0	0	0	0	0	0	0.5	1	2	27.01369863	[25-35[	BUK	225
BUK029	L	-1.925564972	2226.56	1406.25	3007.81	2206.75	5.129920635	M	Alta	Turk	0	0	0	0	0	0	0	0	0	0	0	0	0	0	0	0	0	0	0	0	0	0	0	0	0	0	0	0	0	0	0	0	1	0	1	26.01369863	[25-35[	BUK	225
BUK029	R	-3.382372881	1562.5	1445.31	3046.88	2245.81	1.85547619	M	Alta	Turk	0	0	0	0	0	0	0	0	0	0	0	0	0	0	0	0	0	0	0	0	0	0	0	0	0	0	0	0	0	0	0	0	1	0	1	26.01369863	[25-35[	BUK	225
BUK030	L	-3.996412429	2382.81	2187.5	2968.75	2578	6.749365079	F	IndEu	Ira	0	0	0	0	0	0	0	0	0	0	0	0	0	0	0	0	0	0	0	0	0	0	0	0	0	0	0	0	0	0	0	0	0	1	1	40.02465753	[35-45[	BUK	225
BUK030	R	4.713728814	3007.81	1953.12	3085.94	2519.12	14.03011111	F	IndEu	Ira	0	0	0	0	0	0	0	0	0	0	0	0	0	0	0	0	0	0	0	0	0	0	0	0	0	0	0	0	0	0	0	0	0	1	1	40.02465753	[35-45[	BUK	225
BUK031	L	-10.92627119	3398.44	3242.19	3554.69	3398.19	4.076111111	F	IndEu	Ira	0	0	0	0	0	0	0	0	0	0	0	0	0	0	0	0	0	0	0	0	0	0	0	0	0	0	0	0	0	0	0	0	0	1	1	40.02465753	[35-45[	BUK	225
BUK031	R	-6.522182203	1367.19	1132.81	2656.25	1894.31	-0.0804375	F	IndEu	Ira	0	0	0	0	0	0	0	0	0	0	0	0	0	0	0	0	0	0	0	0	0	0	0	0	0	0	0	0	0	0	0	0	0	1	1	40.02465753	[35-45[	BUK	225
BUK034	L	-12.13211864	3164.06	1601.56	3281.25	2441.06	-6.546590909	M	Alta	Turk	0	0	0	0	0	0	0	0	0	0	0	0	0	0	0	0	0	0	0	0	0	0	0	0	0	0	0	0	0	0	0	0	1	0	1	32.01917808	[25-35[	BUK	225
BUK034	R	-8.287627119	1484.38	1445.31	3281.25	2362.81	-2.238541667	M	Alta	Turk	0	0	0	0	0	0	0	0	0	0	0	0	0	0	0	0	0	0	0	0	0	0	0	0	0	0	0	0	0	0	0	0	1	0	1	32.01917808	[25-35[	BUK	225
BUK035	L	-9.233050847	1757.81	703.12	1757.81	1230.12	-3.189880952	F	Alta	Turk	0	0	0	0	0	0	0	0	0	0	0	0	0	0	0	0	0	0	0	0	0	0	0	0	0	0	0	0	0	0	0	0	1	0	1	28.01643836	[25-35[	BUK	225
BUK035	R	-12.77237288	625	546.88	937.5	741.88	-2.013863636	F	Alta	Turk	0	0	0	0	0	0	0	0	0	0	0	0	0	0	0	0	0	0	0	0	0	0	0	0	0	0	0	0	0	0	0	0	1	0	1	28.01643836	[25-35[	BUK	225
BUK037	L	-1.953135593	1601.56	1367.19	2148.44	1757.69	5.562063492	M	Alta	Turk	0	0	0	0	0	0	0	0	0	0	0	0	0	0	0	0	0	0	0	0	0	0	0	0	0	0	0	0	0	0	0	0	1	0	1	42.02465753	[35-45[	BUK	225
BUK037	R	-11.41898305	1953.12	859.38	2031.25	1444.88	-1.340483871	M	Alta	Turk	0	0	0	0	0	0	0	0	0	0	0	0	0	0	0	0	0	0	0	0	0	0	0	0	0	0	0	0	0	0	0	0	1	0	1	42.02465753	[35-45[	BUK	225
BUK038	L	-3.208983051	1757.81	1718.75	1796.88	1757.75	11.08555556	F	IndEu	Ira	0	0	0	0	0	0	0	0	0	0	0	0	0	0	0	0	0	0	0	0	0	0	0	0	0	0	0	0	0	0	0	0	0	1	1	36.02191781	[35-45[	BUK	225
BUK038	R	1.403813559	1484.38	1406.25	1796.88	1601.25	15.31393939	F	IndEu	Ira	0	0	0	0	0	0	0	0	0	0	0	0	0	0	0	0	0	0	0	0	0	0	0	0	0	0	0	0	0	0	0	0	0	1	1	36.02191781	[35-45[	BUK	225
BUK039	L	0.449632768	1757.81	1523.44	4492.19	3007.44	2.813982684	F	IndEu	Ira	0	0	0	0	0	0	0	0	0	0	0	0	0	0	0	0	0	0	0	0	0	0	0	0	0	0	0	0	0	0	0	0	0	1	1	31.01643836	[25-35[	BUK	225
BUK039	R	0.885141243	1601.56	1054.69	1718.75	1386.69	12.03907407	F	IndEu	Ira	0	0	0	0	0	0	0	0	0	0	0	0	0	0	0	0	0	0	0	0	0	0	0	0	0	0	0	0	0	0	0	0	0	1	1	31.01643836	[25-35[	BUK	225
BUK040	L	4.21240113	2109.38	1601.56	2187.5	1894.06	13.505625	F	Alta	Turk	0	0	0	0	0	0	0	0	0	0	0	0	0	0	0	0	0	0	0	0	0	0	0	0	0	0	0	0	0	0	0	0	1	0	1	31.01643836	[25-35[	BUK	225
BUK040	R	0.30519774	1718.75	1679.69	1796.88	1738.19	14.84583333	F	Alta	Turk	0	0	0	0	0	0	0	0	0	0	0	0	0	0	0	0	0	0	0	0	0	0	0	0	0	0	0	0	0	0	0	0	1	0	1	31.01643836	[25-35[	BUK	225
BUK041	L	-9.511045198	2343.75	1171.88	2421.88	1796.88	-1.657171717	F	Alta	Turk	0	0	0	0	0	0	0	0	0	0	0	0	0	0	0	0	0	0	0	0	0	0	0	0	0	0	0	0	0	0	0	0	1	0	1	49.03013699	[45-55]	BUK	225
BUK041	R	-12.28190678	1484.38	1171.88	1835.94	1503.88	-4.360277778	F	Alta	Turk	0	0	0	0	0	0	0	0	0	0	0	0	0	0	0	0	0	0	0	0	0	0	0	0	0	0	0	0	0	0	0	0	1	0	1	49.03013699	[45-55]	BUK	225
BUK042	L	-4.16559322	1875	1523.44	1914.06	1718.44	6.188181818	M	Alta	Turk	0	0	0	0	0	0	0	0	0	0	0	0	0	0	0	0	0	0	0	0	0	0	0	0	0	0	0	0	0	0	0	0	1	0	1	37.02191781	[35-45[	BUK	225
BUK042	R	-1.861299435	2070.31	1992.19	2187.5	2089.69	10.96833333	M	Alta	Turk	0	0	0	0	0	0	0	0	0	0	0	0	0	0	0	0	0	0	0	0	0	0	0	0	0	0	0	0	0	0	0	0	1	0	1	37.02191781	[35-45[	BUK	225
BUK045	L	-2.823587571	1406.25	1289.06	1484.38	1386.56	13.96222222	F	Alta	Turk	0	0	0	0	0	0	0	0	0	0	0	0	0	0	0	0	0	0	0	0	0	0	0	0	0	0	0	0	0	0	0	0	1	0	1	35.01917808	[35-45[	BUK	225
BUK045	R	-2.405310734	1757.81	1718.75	2187.5	1952.75	8.408205128	F	Alta	Turk	0	0	0	0	0	0	0	0	0	0	0	0	0	0	0	0	0	0	0	0	0	0	0	0	0	0	0	0	0	0	0	0	1	0	1	35.01917808	[35-45[	BUK	225
BUK046	L	-0.554011299	2421.88	1367.19	3046.88	2206.69	4.178257576	F	Alta	Turk	0	0	0	0	0	0	0	0	0	0	0	0	0	0	0	0	0	0	0	0	0	0	0	0	0	0	0	0	0	0	0	0	1	0	1	26.01369863	[25-35[	BUK	225
BUK046	R	2.067881356	1015.62	976.56	2617.19	1796.56	11.32782946	F	Alta	Turk	0	0	0	0	0	0	0	0	0	0	0	0	0	0	0	0	0	0	0	0	0	0	0	0	0	0	0	0	0	0	0	0	1	0	1	26.01369863	[25-35[	BUK	225
BUK047	L	2.021638418	1484.38	1445.31	1718.75	1581.81	14.88333333	M	Alta	Turk	0	0	0	0	0	0	0	0	0	0	0	0	0	0	0	0	0	0	0	0	0	0	0	0	0	0	0	0	0	0	0	0	1	0	1	33.01917808	[25-35[	BUK	225
BUK047	R	4.648672316	1796.88	1718.75	2109.38	1913.75	17.01545455	M	Alta	Turk	0	0	0	0	0	0	0	0	0	0	0	0	0	0	0	0	0	0	0	0	0	0	0	0	0	0	0	0	0	0	0	0	1	0	1	33.01917808	[25-35[	BUK	225
BUK050	L	-1.305932203	1015.62	781.25	2226.56	1503.75	5.130263158	F	IndEu	Ira	0	0	0	0	0	0	0	0	0	0	0	0	0	0	0	0	0	0	0	0	0	0	0	0	0	0	0	0	0	0	0	0	0.5	1	2	34.01917808	[25-35[	BUK	225
BUK050	R	-3.416327684	1054.69	976.56	2109.38	1542.56	6.382777778	F	IndEu	Ira	0	0	0	0	0	0	0	0	0	0	0	0	0	0	0	0	0	0	0	0	0	0	0	0	0	0	0	0	0	0	0	0	0.5	1	2	34.01917808	[25-35[	BUK	225
BUK051	L	1.482161017	1328.12	1250	1953.12	1601.5	11.40315789	F	IndEu	Ira	0	0	0	0	0	0	0	0	0	0	0	0	0	0	0	0	0	0	0	0	0	0	0	0	0	0	0	0	0	0	0	0	0.5	1	2	34.01917808	[25-35[	BUK	225
BUK051	R	-5.163940678	1328.12	1250	1757.81	1503.5	10.36803571	F	IndEu	Ira	0	0	0	0	0	0	0	0	0	0	0	0	0	0	0	0	0	0	0	0	0	0	0	0	0	0	0	0	0	0	0	0	0.5	1	2	34.01917808	[25-35[	BUK	225
BUK053	L	3.349887006	1132.81	1093.75	3945.31	2519.25	4.86963964	F	IndEu	Ira	0	0	0	0	0	0	0	0	0	0	0	0	0	0	0	0	0	0	0	0	0	0	0	0	0	0	0	0	0	0	0	0	0	1	1	26.01369863	[25-35[	BUK	225
BUK053	R	-0.923248588	1601.56	1289.06	3046.88	2167.56	4.166666667	F	IndEu	Ira	0	0	0	0	0	0	0	0	0	0	0	0	0	0	0	0	0	0	0	0	0	0	0	0	0	0	0	0	0	0	0	0	0	1	1	26.01369863	[25-35[	BUK	225
BUK054	L	-0.450084746	1601.56	1445.31	1640.62	1542.81	15.32055556	M	Alta	Turk	0	0	0	0	0	0	0	0	0	0	0	0	0	0	0	0	0	0	0	0	0	0	0	0	0	0	0	0	0	0	0	0	1	0	1	24.01369863	[18-25[	BUK	225
BUK054	R	-5.009661017	1093.75	781.25	2304.69	1542.75	-0.021	M	Alta	Turk	0	0	0	0	0	0	0	0	0	0	0	0	0	0	0	0	0	0	0	0	0	0	0	0	0	0	0	0	0	0	0	0	1	0	1	24.01369863	[18-25[	BUK	225
BUK055	L	0.555451977	1445.31	1367.19	1523.44	1445.19	18.53866667	F	IndEu	Ira	0	0	0	0	0	0	0	0	0	0	0	0	0	0	0	0	0	0	0	0	0	0	0	0	0	0	0	0	0	0	0	0	0	1	1	33.01917808	[25-35[	BUK	225
BUK055	R	1.086638418	976.56	937.5	1406.25	1171.5	10.58358974	F	IndEu	Ira	0	0	0	0	0	0	0	0	0	0	0	0	0	0	0	0	0	0	0	0	0	0	0	0	0	0	0	0	0	0	0	0	0	1	1	33.01917808	[25-35[	BUK	225
BUK056	L	-0.994576271	1757.81	1210.94	1796.88	1503.44	12.8453125	F	Alta	Turk	0	0	0	0	0	0	0	0	0	0	0	0	0	0	0	0	0	0	0	0	0	0	0	0	0	0	0	0	0	0	0	0	1	0	1	20.0109589	[18-25[	BUK	225
BUK056	R	2.896638418	1796.88	1718.75	1875	1796.75	15.82333333	F	Alta	Turk	0	0	0	0	0	0	0	0	0	0	0	0	0	0	0	0	0	0	0	0	0	0	0	0	0	0	0	0	0	0	0	0	1	0	1	20.0109589	[18-25[	BUK	225
BUK057	L	2.675932203	3593.75	1679.69	3710.94	2695.19	6.15327044	M	Alta	Turk	0	0	0	0	0	0	0	0	0	0	0	0	0	0	0	0	0	0	0	0	0	0	0	0	0	0	0	0	0	0	0	0	1	0	1	25.01369863	[25-35[	BUK	225
BUK057	R	4.602909605	3007.81	2929.69	3242.19	3085.69	15.81333333	M	Alta	Turk	0	0	0	0	0	0	0	0	0	0	0	0	0	0	0	0	0	0	0	0	0	0	0	0	0	0	0	0	0	0	0	0	1	0	1	25.01369863	[25-35[	BUK	225
BUK058	L	-2.140225989	2070.31	1992.19	2187.5	2089.69	11.21611111	M	Alta	Turk	0	0	0	0	0	0	0	0	0	0	0	0	0	0	0	0	0	0	0	0	0	0	0	0	0	0	0	0	0	0	0	0	1	0	1	26.01369863	[25-35[	BUK	225
BUK058	R	-1.959858757	1445.31	1406.25	2109.38	1757.75	9.831052632	M	Alta	Turk	0	0	0	0	0	0	0	0	0	0	0	0	0	0	0	0	0	0	0	0	0	0	0	0	0	0	0	0	0	0	0	0	1	0	1	26.01369863	[25-35[	BUK	225
BUK059	L	-6.800254237	1210.94	1132.81	1289.06	1210.81	9.398	M	Alta	Turk	0	0	0	0	0	0	0	0	0	0	0	0	0	0	0	0	0	0	0	0	0	0	0	0	0	0	0	0	0	0	0	0	1	0	1	24.01369863	[18-25[	BUK	225
BUK059	R	-4.08920904	1210.94	820.31	2343.75	1581.81	0.6235	M	Alta	Turk	0	0	0	0	0	0	0	0	0	0	0	0	0	0	0	0	0	0	0	0	0	0	0	0	0	0	0	0	0	0	0	0	1	0	1	24.01369863	[18-25[	BUK	225
BUK060	L	3.800480226	2304.69	2109.38	2539.06	2323.88	20.84916667	F	Alta	Turk	0	0	0	0	0	0	0	0	0	0	0	0	0	0	0	0	0	0	0	0	0	0	0	0	0	0	0	0	0	0	0	0	1	0	1	40.02465753	[35-45[	BUK	225
BUK060	R	3.457754237	1875	1757.81	1953.12	1855.31	16.95166667	F	Alta	Turk	0	0	0	0	0	0	0	0	0	0	0	0	0	0	0	0	0	0	0	0	0	0	0	0	0	0	0	0	0	0	0	0	1	0	1	40.02465753	[35-45[	BUK	225
BUK061	L	1.861355932	1640.62	937.5	1679.69	1308.5	6.25725	M	Alta	Turk	0	0	0	0	0	0	0	0	0	0	0	0	0	0	0	0	0	0	0	0	0	0	0	0	0	0	0	0	0	0	0	0	1	0	1	33.01917808	[25-35[	BUK	225
BUK061	R	0.555621469	1210.94	1132.81	2148.44	1640.31	5.935679012	M	Alta	Turk	0	0	0	0	0	0	0	0	0	0	0	0	0	0	0	0	0	0	0	0	0	0	0	0	0	0	0	0	0	0	0	0	1	0	1	33.01917808	[25-35[	BUK	225
BUK062	L	-0.205056497	1367.19	1328.12	1445.31	1386.62	13.8625	F	IndEu	Ira	0	0	0	0	0	0	0	0	0	0	0	0	0	0	0	0	0	0	0	0	0	0	0	0	0	0	0	0	0	0	0	0	0.5	1	2	25.01369863	[25-35[	BUK	225
BUK062	R	0.211525424	1914.06	1250	1992.19	1621	6.782	F	IndEu	Ira	0	0	0	0	0	0	0	0	0	0	0	0	0	0	0	0	0	0	0	0	0	0	0	0	0	0	0	0	0	0	0	0	0.5	1	2	25.01369863	[25-35[	BUK	225
BUK063	L	-7.647881356	1210.94	1132.81	1289.06	1210.81	8.416	M	IndEu	Ira	0	0	0	0	0	0	0	0	0	0	0	0	0	0	0	0	0	0	0	0	0	0	0	0	0	0	0	0	0	0	0	0	0.5	1	2	33.01917808	[25-35[	BUK	225
BUK063	R	-2.369830508	2695.31	2656.25	2773.44	2714.75	13.04083333	M	IndEu	Ira	0	0	0	0	0	0	0	0	0	0	0	0	0	0	0	0	0	0	0	0	0	0	0	0	0	0	0	0	0	0	0	0	0.5	1	2	33.01917808	[25-35[	BUK	225
BUK064	L	-0.467655367	1835.94	1796.88	2851.56	2323.88	5.229047619	F	Alta	Turk	0	0	0	0	0	0	0	0	0	0	0	0	0	0	0	0	0	0	0	0	0	0	0	0	0	0	0	0	0	0	0	0	1	0	1	32.01917808	[25-35[	BUK	225
BUK064	R	1.240847458	1367.19	1289.06	3320.31	2304.56	2.491572327	F	Alta	Turk	0	0	0	0	0	0	0	0	0	0	0	0	0	0	0	0	0	0	0	0	0	0	0	0	0	0	0	0	0	0	0	0	1	0	1	32.01917808	[25-35[	BUK	225
CAP_001LM	L	4.778954802	2187.5	1171.88	2265.62	1718.38	15.02609195	M	NigCong	AtlCong	0	0	0	0	0	0	0	0	0	0	0	0	0	0	0	0	0	0	0	0	0	0	0	0	0	0	1	0	0	0	0	0	0	0	1	31.77260274	[25-35[	CAP	80
CAP_001LM	R	4.016271186	1796.88	1015.62	2382.81	1699.12	14.22796296	M	NigCong	AtlCong	0	0	0	0	0	0	0	0	0	0	0	0	0	0	0	0	0	0	0	0	0	0	0	0	0	0	1	0	0	0	0	0	0	0	1	31.77260274	[25-35[	CAP	80
CAP_002MR	L	-8.675360169	898.44	820.31	1601.56	1210.81	2.509761905	M	NigCong	AtlCong	0	0	0	0	0	0	0	0	0	0	0	0	0	0	0	0	0	0	0	0	0	0	0.5	0	0	0	1	0	0	0	0	0	0	0	2	26.35068493	[25-35[	CAP	80
CAP_002MR	R	-6.617245763	1328.12	1250	1718.75	1484	10.55557692	M	NigCong	AtlCong	0	0	0	0	0	0	0	0	0	0	0	0	0	0	0	0	0	0	0	0	0	0	0.5	0	0	0	1	0	0	0	0	0	0	0	2	26.35068493	[25-35[	CAP	80
CAP_003MT	L	3.054830508	2187.5	2109.38	4648.44	3378.88	4.194444444	F	IndEu	Germ	0	0	0	0	0.5	0	0	0	0	0	0	0	0	0	0	0	0	0.5	0	1	0	0	0	0	0	0	0	0	0	0	0	0	0	0	3	35.11780822	[35-45[	CAP	80
CAP_003MT	R	4.308728814	1914.06	1835.94	4179.69	3007.44	6.81954918	F	IndEu	Germ	0	0	0	0	0.5	0	0	0	0	0	0	0	0	0	0	0	0	0.5	0	1	0	0	0	0	0	0	0	0	0	0	0	0	0	0	3	35.11780822	[35-45[	CAP	80
CAP_004KM	L	3.467627119	1875	1796.88	2578.12	2187.38	15.505	F	IndEu	Germ	0	0	0	0	0.5	0	0	0	0	0	0	0	0	0	0	0	0	0	0	0	0	0	1	0	0	0	0	0	0	0	0	0	0	0	2	24.94246575	[18-25[	CAP	80
CAP_004KM	R	6.449858757	1484.38	1250	2656.25	1953	13.75108108	F	IndEu	Germ	0	0	0	0	0.5	0	0	0	0	0	0	0	0	0	0	0	0	0	0	0	0	0	1	0	0	0	0	0	0	0	0	0	0	0	2	24.94246575	[18-25[	CAP	80
CAP_005MC	L	-4.128559322	1445.31	1406.25	1523.44	1464.75	16.075	M	NigCong	AtlCong	0	0	0	0	0	0	0	0	0	0	0	0	0	0	0	0	0	0	0	0	0	0	0	0	0	0	0	0	1	0	0	0	0	0	1	33.4630137	[25-35[	CAP	80
CAP_005MC	R	-2.702118644	2070.31	1289.06	2148.44	1718.56	5.933043478	M	NigCong	AtlCong	0	0	0	0	0	0	0	0	0	0	0	0	0	0	0	0	0	0	0	0	0	0	0	0	0	0	0	0	1	0	0	0	0	0	1	33.4630137	[25-35[	CAP	80
CAP_006MT	L	-2.68809322	1562.5	1484.38	2382.81	1933.38	10.11489583	F	NigCong	AtlCong	0	0	0	0	0	0	0	0	0	0	0	0	0	0	0	0	0	0	0	0	0	0	1	0	0	0	0	1	0	0	0	0	0	0	2	37.92054795	[35-45[	CAP	80
CAP_006MT	R	-3.821016949	1992.19	1445.31	2070.31	1757.81	9.961764706	F	NigCong	AtlCong	0	0	0	0	0	0	0	0	0	0	0	0	0	0	0	0	0	0	0	0	0	0	1	0	0	0	0	1	0	0	0	0	0	0	2	37.92054795	[35-45[	CAP	80
CAP_007BD	L	-4.076299435	2343.75	2265.62	2382.81	2324.12	8.421666667	M	IndEu	Germ	0	0	0	0	0.5	0	0	0	0	0	0	0	0	0	0	0	0	1	0	0	0	0	0	0	0	0	0	0	0	0	0	0	0	0	2	35.93424658	[35-45[	CAP	80
CAP_007BD	R	-1.708276836	1250	1171.88	1328.12	1249.88	11.82333333	M	IndEu	Germ	0	0	0	0	0.5	0	0	0	0	0	0	0	0	0	0	0	0	1	0	0	0	0	0	0	0	0	0	0	0	0	0	0	0	0	2	35.93424658	[35-45[	CAP	80
CAP_008KS	L	-0.799632768	1718.75	1640.62	1875	1757.62	12.75380952	M	IndEu	Germ	0	0	0	0	0	0	0	0	0	0	0	0	0	0	0	0	0	0.5	0	1	0	0	0	0	0.5	0	0	0	0	0	0	0	0	0	3	31.35342466	[25-35[	CAP	80
CAP_008KS	R	0.180508475	1835.94	1796.88	2304.69	2050.38	15.50357143	M	IndEu	Germ	0	0	0	0	0	0	0	0	0	0	0	0	0	0	0	0	0	0.5	0	1	0	0	0	0	0.5	0	0	0	0	0	0	0	0	0	3	31.35342466	[25-35[	CAP	80
CAP_010AI	L	-5.545084746	1601.56	1406.25	1914.06	1659.75	3.816904762	M	IndEu	Germ	0	0	0	0	0.5	0	0	0	0	0	0	0	0	0	0	0	0	1	0	0	0	0	0	0	0	0	0	0	0	0	0	0	0	0	2	34.77260274	[25-35[	CAP	80
CAP_010AI	R	-3.193898305	2578.12	1953.12	2656.25	2304.62	6.327894737	M	IndEu	Germ	0	0	0	0	0.5	0	0	0	0	0	0	0	0	0	0	0	0	1	0	0	0	0	0	0	0	0	0	0	0	0	0	0	0	0	2	34.77260274	[25-35[	CAP	80
CAP_012MK	L	4.250988701	1835.94	1250	2031.25	1640.5	14.54206349	F	IndEu	Germ	0	0	0	0	0.5	0	0	0	0	0	0	0	0	0	0	0	0	0	0	0	0	0.5	0	1	0	0.5	0	0	0	0	0	0	0	0	4	2024-06-23	[18-25[	CAP	80
CAP_012MK	R	2.789943503	1406.25	1054.69	1484.38	1269.19	14.49444444	F	IndEu	Germ	0	0	0	0	0.5	0	0	0	0	0	0	0	0	0	0	0	0	0	0	0	0	0.5	0	1	0	0.5	0	0	0	0	0	0	0	0	4	2024-06-23	[18-25[	CAP	80
CAP_013TT	L	4.525903955	1328.12	1250	1601.56	1425.5	18.03233333	F	IndEu	Germ	0	0	0	0	1	0	0	0	0	0	0	0	0	0	0	0	0	0	0	1	0	0	1	0	0	1	0	1	0	0	0	0	0	0	5	30.47671233	[25-35[	CAP	80
CAP_013TT	R	2.104661017	1328.12	1289.06	1953.12	1621.06	11.40314815	F	IndEu	Germ	0	0	0	0	1	0	0	0	0	0	0	0	0	0	0	0	0	0	0	1	0	0	1	0	0	1	0	1	0	0	0	0	0	0	5	30.47671233	[25-35[	CAP	80
CAP_014XL	L	2.381694915	2187.5	976.56	2265.62	1621.06	14.66926471	F	IndEu	Germ	0	0	0	0	0.5	0	0	0	0	0	0	0	0	0	0	0	0	0	0	1	0	0	0.5	0.5	0	0.5	0.5	0	0	1	0	0	0	0	7	29.84383562	[25-35[	CAP	80
CAP_014XL	R	3.285084746	1250	1171.88	1328.12	1249.88	21.52	F	IndEu	Germ	0	0	0	0	0.5	0	0	0	0	0	0	0	0	0	0	0	0	0	0	1	0	0	0.5	0.5	0	0.5	0.5	0	0	1	0	0	0	0	7	29.84383562	[25-35[	CAP	80
CAP_016CM	L	-1.56779661	1132.81	1093.75	1210.94	1152.25	11.715	F	IndEu	Germ	0	0	0	0	1	0	0	0	0	0	0	0	0	0	0	0	0	0	0	0	0	0	0	0	0	0	0	0	0	0	0	0	0	0	1	32.08493151	[25-35[	CAP	80
CAP_016CM	R	-4.610254237	1679.69	1601.56	1796.88	1699.06	8.848333333	F	IndEu	Germ	0	0	0	0	1	0	0	0	0	0	0	0	0	0	0	0	0	0	0	0	0	0	0	0	0	0	0	0	0	0	0	0	0	0	1	32.08493151	[25-35[	CAP	80
CAP_017PR	L	6.938305085	859.38	742.19	1640.62	1191.19	17.02958333	F	NigCong	AtlCong	0	0	0	0	0	0	0	0	0	0	0	0	0	0	0	0	0	0	0	0	0	1	0	0	0	0	0	0	0	0	0	0	0	0	1	28.09589041	[25-35[	CAP	80
CAP_017PR	R	2.753728814	1054.69	1015.62	1562.5	1288.62	13.96633333	F	NigCong	AtlCong	0	0	0	0	0	0	0	0	0	0	0	0	0	0	0	0	0	0	0	0	0	1	0	0	0	0	0	0	0	0	0	0	0	0	1	28.09589041	[25-35[	CAP	80
CAP_018NS	L	-1.054915254	1757.81	1601.56	1835.94	1718.56	15.82285714	F	NigCong	AtlCong	0	0	0	0	0	0	0	0	0	0	0	0	0	0	0	0	0	0	0	0	0	0	0	1	0	0	0	0	0	0	0	0	0	0	1	41.02465753	[35-45[	CAP	80
CAP_018NS	R	-3.643411017	1875	1484.38	1914.06	1698.88	7.6225	F	NigCong	AtlCong	0	0	0	0	0	0	0	0	0	0	0	0	0	0	0	0	0	0	0	0	0	0	0	1	0	0	0	0	0	0	0	0	0	0	1	41.02465753	[35-45[	CAP	80
CAP_019ME	L	-4.41559322	1093.75	742.19	1171.88	956.69	11.00694444	M	IndEu	Germ	0	0	0	0	0	0	0	0	0	0	0	0	0	0	0	0	0	0.5	0	0	0	0	0.5	0	0	0	0	1	0	0	0	0	0	0	3	29.56986301	[25-35[	CAP	80
CAP_019ME	R	-5.285572034	1132.81	1093.75	1835.94	1464.75	7.48925	M	IndEu	Germ	0	0	0	0	0	0	0	0	0	0	0	0	0	0	0	0	0	0.5	0	0	0	0	0.5	0	0	0	0	1	0	0	0	0	0	0	3	29.56986301	[25-35[	CAP	80
CHA001	L	-4.472259887	1562.5	1015.62	1679.69	1347.62	11.71351852	M	NigCong	AtlCong	0	0	0	0	0	0.5	1	0	0	0	0	0	0	0	0	0	0	0	0	0	0	0	0	0	0	0	0	0	0	0	0	0	0	0	2	54.17260274	[45-55]	CHA	580
CHA001	R	-6.009237288	1562.5	1523.44	2148.44	1835.94	5.920784314	M	NigCong	AtlCong	0	0	0	0	0	0.5	1	0	0	0	0	0	0	0	0	0	0	0	0	0	0	0	0	0	0	0	0	0	0	0	0	0	0	0	2	54.17260274	[45-55]	CHA	580
CHA002	L	1.489194915	1523.44	1484.38	1601.56	1542.88	14.103125	F	NigCong	AtlCong	0	0	0	0	0	0	0.5	1	0	0	0	0	0	0	0	0	0	0	0	0	0	0	0	0	0	0	0	0	0	0	0	0	0	0	2	36.02191781	[35-45[	CHA	580
CHA002	R	2.401800847	820.31	781.25	859.38	820.25	14.14416667	F	NigCong	AtlCong	0	0	0	0	0	0	0.5	1	0	0	0	0	0	0	0	0	0	0	0	0	0	0	0	0	0	0	0	0	0	0	0	0	0	0	2	36.02191781	[35-45[	CHA	580
CHA003	L	-4.260805085	1679.69	1640.62	3125	2382.62	-1.749102564	F	NigCong	AtlCong	0	0	0	0	0	0.5	1	0	0	0	0	0	0	0	0	0	0	0	0	0	0	0	0	0	0	0	0	0	0	0	0	0	0	0	2	31.01643836	[25-35[	CHA	580
CHA004	L	-4.446779661	1953.12	1601.56	2148.44	1874.56	9.597111111	M	NigCong	AtlCong	0	0	0	0	0	0.5	1	0	0	0	0	0	0	0	0	0	0	0	0	0	0	0	0	0	0	0	0	0	0	0	0	0	0	0	2	48.03013699	[45-55]	CHA	580
CHA004	R	-4.268050847	1875	1523.44	1953.12	1737.94	10.735	M	NigCong	AtlCong	0	0	0	0	0	0.5	1	0	0	0	0	0	0	0	0	0	0	0	0	0	0	0	0	0	0	0	0	0	0	0	0	0	0	0	2	48.03013699	[45-55]	CHA	580
CHA005	L	-2.264152542	820.31	781.25	1484.38	1132.75	8.395	M	NigCong	AtlCong	0	0	0	0	0	0.5	0.5	0	0	0	0	1	0	0	0	0	0	0	0	0	0	0	0	0	0	0	0	0	0	0	0	0	0	0	3	29.01643836	[25-35[	CHA	580
CHA005	R	-2.214194915	1132.81	820.31	2109.38	1464.81	10.30713235	M	NigCong	AtlCong	0	0	0	0	0	0.5	0.5	0	0	0	0	1	0	0	0	0	0	0	0	0	0	0	0	0	0	0	0	0	0	0	0	0	0	0	3	29.01643836	[25-35[	CHA	580
CHA006	L	0.21680791	976.56	937.5	1523.44	1230	15.56354167	M	NigCong	AtlCong	0	0	0	0	0	0.5	1	0	0	0	0	0	0	0	0	0	0	0	0	0	0	0	0	0	0	0	0	0	0	0	0	0	0	0	2	33.01917808	[25-35[	CHA	580
CHA006	R	-1.239067797	1875	1054.69	1914.06	1484.19	14.51217391	M	NigCong	AtlCong	0	0	0	0	0	0.5	1	0	0	0	0	0	0	0	0	0	0	0	0	0	0	0	0	0	0	0	0	0	0	0	0	0	0	0	2	33.01917808	[25-35[	CHA	580
CHA007	L	1.177860169	1562.5	1093.75	1601.56	1347.25	12.14803571	F	NigCong	AtlCong	0	0	0	0	0	0	0	0	0	1	0.5	0	0	0	0	0	0	0	0	0	0	0	0	0	0	0	0	0	0	0	0	0	0	0	2	22.0109589	[18-25[	CHA	580
CHA007	R	1.108644068	2187.5	1289.06	2265.62	1777.06	9.835769231	F	NigCong	AtlCong	0	0	0	0	0	0	0	0	0	1	0.5	0	0	0	0	0	0	0	0	0	0	0	0	0	0	0	0	0	0	0	0	0	0	0	2	22.0109589	[18-25[	CHA	580
CHA008	L	-3.503898305	1601.56	781.25	2304.69	1542.75	4.331083333	M	NigCong	AtlCong	0	0	0	0	0	0.5	1	0	0	0	0	0	0	0	0	0	0	0	0	0	0	0	0	0	0	0	0	0	0	0	0	0	0	0	2	25.01369863	[25-35[	CHA	580
CHA008	R	-1.636228814	1835.94	1757.81	1914.06	1835.81	13.1185	M	NigCong	AtlCong	0	0	0	0	0	0.5	1	0	0	0	0	0	0	0	0	0	0	0	0	0	0	0	0	0	0	0	0	0	0	0	0	0	0	0	2	25.01369863	[25-35[	CHA	580
CHA010	L	-7.425974576	1367.19	1328.12	1445.31	1386.62	12.296875	F	NigCong	AtlCong	0	0	0	0	0	0.5	1	0	0	0	0	0	0	0	0	0	0	0	0	0	0	0	0	0	0	0	0	0	0	0	0	0	0	0	2	39.02191781	[35-45[	CHA	580
CHA010	R	-2.654131356	1679.69	1601.56	1718.75	1660.06	15.119375	F	NigCong	AtlCong	0	0	0	0	0	0.5	1	0	0	0	0	0	0	0	0	0	0	0	0	0	0	0	0	0	0	0	0	0	0	0	0	0	0	0	2	39.02191781	[35-45[	CHA	580
CHA011	L	1.286483051	1484.38	1445.31	2265.62	1855.31	10.05738636	F	NigCong	AtlCong	0	0	0	0	0	0	1	0	0	0	0	0	0	0	0	0	0	0	0	0	0	0	0	0	0	0	0	0	0	0	0	0	0	0	1	36.02191781	[35-45[	CHA	580
CHA011	R	-0.168707627	1289.06	1250	2226.56	1738	7.684711538	F	NigCong	AtlCong	0	0	0	0	0	0	1	0	0	0	0	0	0	0	0	0	0	0	0	0	0	0	0	0	0	0	0	0	0	0	0	0	0	0	1	36.02191781	[35-45[	CHA	580
CHA012	L	-0.148983051	898.44	742.19	1093.75	917.69	8.100666667	F	NigCong	AtlCong	0	0	0	0	0	0	1	0	0	0	0	0	0	0	0	0	0	0	0	0	0	0	0	0	0	0	0	0	0	0	0	0	0	0	1	38.02191781	[35-45[	CHA	580
CHA012	R	-0.562514124	1601.56	1250	1640.62	1445	7.856666667	F	NigCong	AtlCong	0	0	0	0	0	0	1	0	0	0	0	0	0	0	0	0	0	0	0	0	0	0	0	0	0	0	0	0	0	0	0	0	0	0	1	38.02191781	[35-45[	CHA	580
CHA013	L	0.895529661	1250	1015.62	1757.81	1386.62	11.57975	F	NigCong	AtlCong	0	0	0	0	0	0	0.5	0	0	0	0	1	0	0	0	0	0	0	0	0	0	0	0	0	0	0	0	0	0	0	0	0	0	0	2	35.01917808	[35-45[	CHA	580
CHA013	R	1.041504237	1367.19	1054.69	1406.25	1230.19	12.97975	F	NigCong	AtlCong	0	0	0	0	0	0	0.5	0	0	0	0	1	0	0	0	0	0	0	0	0	0	0	0	0	0	0	0	0	0	0	0	0	0	0	2	35.01917808	[35-45[	CHA	580
CHA014	L	-1.066991525	1484.38	1367.19	1953.12	1659.69	15.51359375	F	NigCong	AtlCong	0	0	0	0	0	0.5	1	0	0	0	0	0	0	0	0	0	0	0	0	0	0	0	0	0	0	0	0	0	0	0	0	0	0	0	2	23.0109589	[18-25[	CHA	580
CHA014	R	-1.590889831	1445.31	937.5	1953.12	1445	11.24694444	F	NigCong	AtlCong	0	0	0	0	0	0.5	1	0	0	0	0	0	0	0	0	0	0	0	0	0	0	0	0	0	0	0	0	0	0	0	0	0	0	0	2	23.0109589	[18-25[	CHA	580
CHA015	L	-0.925677966	1796.88	742.19	2421.88	1581.69	6.788125	F	NigCong	AtlCong	0	0	0	0	0	0.5	0.5	0	1	0	0	0	0	0	0	0	0	0	0	0	0	0	0	0	0	0	0	0	0	0	0	0	0	0	3	41.02465753	[35-45[	CHA	580
CHA015	R	-4.528954802	1718.75	1640.62	1835.94	1738.12	13.66388889	F	NigCong	AtlCong	0	0	0	0	0	0.5	0.5	0	1	0	0	0	0	0	0	0	0	0	0	0	0	0	0	0	0	0	0	0	0	0	0	0	0	0	3	41.02465753	[35-45[	CHA	580
CHA016	L	-2.716228814	1992.19	1640.62	2031.25	1835.62	11.30863636	F	NigCong	AtlCong	0	0	0	0	0	0.5	1	0	0	0	0	0	0	0	0	0	0	0	0	0	0	0	0	0	0	0	0	0	0	0	0	0	0	0	2	36.02191781	[35-45[	CHA	580
CHA016	R	-1.70345339	1875	937.5	2265.62	1601.5	7.572	F	NigCong	AtlCong	0	0	0	0	0	0.5	1	0	0	0	0	0	0	0	0	0	0	0	0	0	0	0	0	0	0	0	0	0	0	0	0	0	0	0	2	36.02191781	[35-45[	CHA	580
CHA017	L	4.378877119	1289.06	1132.81	1328.12	1230.31	17.33083333	M	NigCong	AtlCong	0	0	0	0	0	0.5	1	0	0	0	0	0	0	0	0	0	0	0	0	0	0	0	0	0	0	0	0	0	0	0	0	0	0	0	2	21.0109589	[18-25[	CHA	580
CHA017	R	1.63159322	1289.06	1171.88	1367.19	1269.38	18.12566667	M	NigCong	AtlCong	0	0	0	0	0	0.5	1	0	0	0	0	0	0	0	0	0	0	0	0	0	0	0	0	0	0	0	0	0	0	0	0	0	0	0	2	21.0109589	[18-25[	CHA	580
CHA018	L	0.27059322	1367.19	1289.06	1445.31	1367.06	25.57	M	NigCong	AtlCong	0	0	0	0	0	0.5	1	0	0	0	0	0	0	0	0	0	0	0	0	0	0	0	0	0	0	0	0	0	0	0	0	0	0	0	2	20.0109589	[18-25[	CHA	580
CHA018	R	-0.097161017	1054.69	1015.62	1406.25	1210.62	22.12545455	M	NigCong	AtlCong	0	0	0	0	0	0.5	1	0	0	0	0	0	0	0	0	0	0	0	0	0	0	0	0	0	0	0	0	0	0	0	0	0	0	0	2	20.0109589	[18-25[	CHA	580
CHA019	L	0.102245763	2421.88	1289.06	2500	1894.06	7.653046875	M	NigCong	AtlCong	0	0	0	0	0	0	0.5	0	0	0	0	1	0	0	0	0	0	0	0	0	0	0	0	0	0	0	0	0	0	0	0	0	0	0	2	53.03287671	[45-55]	CHA	580
CHA019	R	-0.109152542	1328.12	1210.94	3281.25	2245.94	5.276049383	M	NigCong	AtlCong	0	0	0	0	0	0	0.5	0	0	0	0	1	0	0	0	0	0	0	0	0	0	0	0	0	0	0	0	0	0	0	0	0	0	0	2	53.03287671	[45-55]	CHA	580
CHA020	L	-3.094463277	664.06	625	1875	1250	8.233535354	M	NigCong	AtlCong	0	0	0	0	0	0.5	1	0	0	0	0	0	0	0	0	0	0	0	0	0	0	0	0	0	0	0	0	0	0	0	0	0	0	0	2	23.0109589	[18-25[	CHA	580
CHA020	R	-0.941762712	1562.5	1484.38	1796.88	1640.38	11.69311111	M	NigCong	AtlCong	0	0	0	0	0	0.5	1	0	0	0	0	0	0	0	0	0	0	0	0	0	0	0	0	0	0	0	0	0	0	0	0	0	0	0	2	23.0109589	[18-25[	CHA	580
CHA021	L	1.142457627	1640.62	1562.5	1875	1718.5	14.64916667	M	NigCong	AtlCong	0	0	0	0	0	0.5	1	0	0	0	0	0	0	0	0	0	0	0	0	0	0	0	0	0	0	0	0	0	0	0	0	0	0	0	2	19.00821918	[18-25[	CHA	580
CHA021	R	4.077690678	2070.31	1796.88	2812.5	2304.38	11.62537037	M	NigCong	AtlCong	0	0	0	0	0	0.5	1	0	0	0	0	0	0	0	0	0	0	0	0	0	0	0	0	0	0	0	0	0	0	0	0	0	0	0	2	19.00821918	[18-25[	CHA	580
CHA022	L	1.057987288	3828.12	976.56	3867.19	2421.56	4.2001	F	NigCong	AtlCong	0	0	0	0	0	0.5	1	0	0	0	0	0	0	0	0	0	0	0	0	0	0	0	0	0	0	0	0	0	0	0	0	0	0	0	2	41.02465753	[35-45[	CHA	580
CHA022	R	1.178495763	1054.69	1015.62	1523.44	1269.12	17.28214286	F	NigCong	AtlCong	0	0	0	0	0	0.5	1	0	0	0	0	0	0	0	0	0	0	0	0	0	0	0	0	0	0	0	0	0	0	0	0	0	0	0	2	41.02465753	[35-45[	CHA	580
CHA023	L	1.616038136	1914.06	859.38	1953.12	1405.88	6.45362069	M	NigCong	AtlCong	0	0	0	0	0	0.5	1	0	0	0	0	0	0	0	0	0	0	0	0	0	0	0	0	0	0	0	0	0	0	0	0	0	0	0	2	19.00821918	[18-25[	CHA	580
CHA023	R	0.311101695	742.19	546.88	1601.56	1073.88	5.146904762	M	NigCong	AtlCong	0	0	0	0	0	0.5	1	0	0	0	0	0	0	0	0	0	0	0	0	0	0	0	0	0	0	0	0	0	0	0	0	0	0	0	2	19.00821918	[18-25[	CHA	580
CHA024	L	3.402987288	1757.81	1132.81	1796.88	1464.81	11.42597222	F	NigCong	AtlCong	0	0	0	0	0	0.5	1	0	0	0	0	0	0	0	0	0	0	0	0	0	0	0	0	0	0	0	0	0	0	0	0	0	0	0	2	19.00821918	[18-25[	CHA	580
CHA025	L	-0.068728814	2539.06	1367.19	2578.12	1972.19	10.39010417	F	NigCong	AtlCong	0	0	0	0	0	0.5	1	0	0	0	0	0	0	0	0	0	0	0	0	0	0	0	0	0	0	0	0	0	0	0	0	0	0	0	2	19.00821918	[18-25[	CHA	580
CHA025	R	-1.184491525	1406.25	1367.19	2304.69	1835.69	10.0791	F	NigCong	AtlCong	0	0	0	0	0	0.5	1	0	0	0	0	0	0	0	0	0	0	0	0	0	0	0	0	0	0	0	0	0	0	0	0	0	0	0	2	19.00821918	[18-25[	CHA	580
COL001	L	-9.333700565	1640.62	1445.31	2617.19	2030.81	-1.037526882	M	Amer	Quech	0	0	1	0.5	0	0	0	0	0	0	0	0	0	0	0	0	0	0	0	0	0	0	0	0	0	0	0	0	0	0	0	0	0	0	2	40.35890411	[35-45[	COL	3403
COL001	R	-8.633050847	1445.31	898.44	2656.25	1776.94	-1.331666667	M	Amer	Quech	0	0	1	0.5	0	0	0	0	0	0	0	0	0	0	0	0	0	0	0	0	0	0	0	0	0	0	0	0	0	0	0	0	0	0	2	40.35890411	[35-45[	COL	3403
COL002	L	-7.939830508	1054.69	1015.62	1093.75	1054.62	10.12222222	F	Amer	Quech	0	0	1	0.5	0	0	0	0	0	0	0	0	0	0	0	0	0	0	0	0	0	0	0	0	0	0	0	0	0	0	0	0	0	0	2	39.44931507	[35-45[	COL	3403
COL002	R	-6.988983051	976.56	625	1367.19	996	6.256833333	F	Amer	Quech	0	0	1	0.5	0	0	0	0	0	0	0	0	0	0	0	0	0	0	0	0	0	0	0	0	0	0	0	0	0	0	0	0	0	0	2	39.44931507	[35-45[	COL	3403
COL003	L	-0.559237288	1289.06	1171.88	1640.62	1405.88	14.53974359	F	Amer	Quech	0	0	1	0.5	0	0	0	0	0	0	0	0	0	0	0	0	0	0	0	0	0	0	0	0	0	0	0	0	0	0	0	0	0	0	2	25.54794521	[25-35[	COL	3403
COL003	R	-1.443841808	1562.5	937.5	1992.19	1464.5	9.222619048	F	Amer	Quech	0	0	1	0.5	0	0	0	0	0	0	0	0	0	0	0	0	0	0	0	0	0	0	0	0	0	0	0	0	0	0	0	0	0	0	2	25.54794521	[25-35[	COL	3403
COL004	L	-4.445338983	820.31	742.19	2695.31	1718.69	-0.43503268	M	Amer	Quech	0	0	1	0.5	0.5	0	0	0	0	0	0	0	0	0	0	0	0	0	0	0	0	0	0	0	0	0	0	0	0	0	0	0	0	0	3	26.89041096	[25-35[	COL	3403
COL004	R	-2.839463277	781.25	703.12	1484.38	1093.62	4.846190476	M	Amer	Quech	0	0	1	0.5	0.5	0	0	0	0	0	0	0	0	0	0	0	0	0	0	0	0	0	0	0	0	0	0	0	0	0	0	0	0	0	3	26.89041096	[25-35[	COL	3403
COL005	L	-9.987457627	2187.5	1835.94	2265.62	2050.44	4.459444444	M	Amer	Quech	0	0	1	0.5	0	0	0	0	0	0	0	0	0	0	0	0	0	0	0	0	0	0	0	0	0	0	0	0	0	0	0	0	0	0	2	34.20821918	[25-35[	COL	3403
COL005	R	-8.749745763	1171.88	585.94	1250	917.94	0.77	M	Amer	Quech	0	0	1	0.5	0	0	0	0	0	0	0	0	0	0	0	0	0	0	0	0	0	0	0	0	0	0	0	0	0	0	0	0	0	0	2	34.20821918	[25-35[	COL	3403
COL006	L	-6.686666667	1445.31	1093.75	2734.38	1913.75	-0.519379845	F	Amer	Quech	0	0	1	0.5	0	0	0	0	0	0	0	0	0	0	0	0	0	0	0	0	0	0	0	0	0	0	0	0	0	0	0	0	0	0	2	40.24657534	[35-45[	COL	3403
COL006	R	-2.136271186	1679.69	937.5	2421.88	1679.5	7.228205128	F	Amer	Quech	0	0	1	0.5	0	0	0	0	0	0	0	0	0	0	0	0	0	0	0	0	0	0	0	0	0	0	0	0	0	0	0	0	0	0	2	40.24657534	[35-45[	COL	3403
COL007	L	-1.654774011	1601.56	1484.38	1679.69	1581.88	14.69611111	F	Amer	Quech	0	0	1	0.5	0	0	0	0	0	0	0	0	0	0	0	0	0	0	0	0	0	0	0	0	0	0	0	0	0	0	0	0	0	0	2	29.61917808	[25-35[	COL	3403
COL007	R	-1.407514124	1523.44	1367.19	1601.56	1484.19	15.43238095	F	Amer	Quech	0	0	1	0.5	0	0	0	0	0	0	0	0	0	0	0	0	0	0	0	0	0	0	0	0	0	0	0	0	0	0	0	0	0	0	2	29.61917808	[25-35[	COL	3403
COL008	L	-5.630903955	1328.12	1171.88	1367.19	1269.38	5.306111111	F	Amer	Quech	0	0	1	0.5	0	0	0	0	0	0	0	0	0	0	0	0	0	0	0	0	0	0	0	0	0	0	0	0	0	0	0	0	0	0	2	41.43287671	[35-45[	COL	3403
COL008	R	-3.647853107	1562.5	859.38	3789.06	2323.88	-0.789342105	F	Amer	Quech	0	0	1	0.5	0	0	0	0	0	0	0	0	0	0	0	0	0	0	0	0	0	0	0	0	0	0	0	0	0	0	0	0	0	0	2	41.43287671	[35-45[	COL	3403
COL010	L	-11.48669492	1171.88	976.56	1796.88	1386.56	-2.044848485	M	Amer	Quech	0	0	1	0.5	0	0	0	0	0	0	0	0	0	0	0	0	0	0	0	0	0	0	0	0	0	0	0	0	0	0	0	0	0	0	2	35.81369863	[35-45[	COL	3403
COL010	R	-3.478163842	1132.81	1054.69	1171.88	1113.19	11.74166667	M	Amer	Quech	0	0	1	0.5	0	0	0	0	0	0	0	0	0	0	0	0	0	0	0	0	0	0	0	0	0	0	0	0	0	0	0	0	0	0	2	35.81369863	[35-45[	COL	3403
COL011	L	-1.034124294	1601.56	1406.25	1640.62	1523.25	7.173809524	M	Amer	Quech	0	0	1	0.5	0	0	0	0	0	0	0	0	0	0	0	0	0	0	0	0	0	0	0	0	0	0	0	0	0	0	0	0	0	0	2	33.25753425	[25-35[	COL	3403
COL011	R	-5.839350282	3515.62	898.44	3554.69	2226.44	-3.769323671	M	Amer	Quech	0	0	1	0.5	0	0	0	0	0	0	0	0	0	0	0	0	0	0	0	0	0	0	0	0	0	0	0	0	0	0	0	0	0	0	2	33.25753425	[25-35[	COL	3403
COL012	L	-1.60440678	1445.31	1328.12	2265.62	1796.62	3.602666667	F	Amer	Quech	0	0	1	0.5	0	0	0	0	0	0	0	0	0	0	0	0	0	0	0	0	0	0	0	0	0	0	0	0	0	0	0	0	0	0	2	26.41643836	[25-35[	COL	3403
COL012	R	1.639463277	1289.06	1210.94	2187.5	1698.94	9.008717949	F	Amer	Quech	0	0	1	0.5	0	0	0	0	0	0	0	0	0	0	0	0	0	0	0	0	0	0	0	0	0	0	0	0	0	0	0	0	0	0	2	26.41643836	[25-35[	COL	3403
COL013	L	-5.94279661	1328.12	1250	1796.88	1523	4.496	M	Amer	Quech	0	0	1	0.5	0	0	0	0	0	0	0	0	0	0	0	0	0	0	0	0	0	0	0	0	0	0	0	0	0	0	0	0	0	0	2	36.40273973	[35-45[	COL	3403
COL014	L	-9.722683616	1171.88	1132.81	1210.94	1171.81	6.696666667	F	Amer	Quech	0	0	1	0.5	0	0	0	0	0	0	0	0	0	0	0	0	0	0	0	0	0	0	0	0	0	0	0	0	0	0	0	0	0	0	2	42.92876712	[35-45[	COL	3403
COL014	R	-10.8009322	898.44	625	1250	937.5	-0.636862745	F	Amer	Quech	0	0	1	0.5	0	0	0	0	0	0	0	0	0	0	0	0	0	0	0	0	0	0	0	0	0	0	0	0	0	0	0	0	0	0	2	42.92876712	[35-45[	COL	3403
COL015	R	-4.081440678	1132.81	820.31	1562.5	1191.31	2.603666667	M	Amer	Quech	0	0	1	0.5	0	0	0	0	0	0	0	0	0	0	0	0	0	0	0	0	0	0	0	0	0	0	0	0	0	0	0	0	0	0	2	30.47123288	[25-35[	COL	3403
COL016	R	-8.357768362	1210.94	1015.62	2382.81	1699.12	-4.156481481	M	Amer	Quech	0	0	1	0.5	0	0	0	0	0	0	0	0	0	0	0	0	0	0	0	0	0	0	0	0	0	0	0	0	0	0	0	0	0	0	2	39.25205479	[35-45[	COL	3403
COL018	L	-9.098813559	1132.81	1054.69	1210.94	1132.69	3.516	M	Amer	Quech	0	0	1	0.5	0	0	0	0	0	0	0	0	0	0	0	0	0	0	0	0	0	0	0	0	0	0	0	0	0	0	0	0	0	0	2	50.79452055	[45-55]	COL	3403
COL018	R	-5.863446328	1835.94	976.56	2578.12	1777.06	0.266428571	M	Amer	Quech	0	0	1	0.5	0	0	0	0	0	0	0	0	0	0	0	0	0	0	0	0	0	0	0	0	0	0	0	0	0	0	0	0	0	0	2	50.79452055	[45-55]	COL	3403
COL019	L	-0.604597458	1328.12	1093.75	1367.19	1230.25	17.035625	M	Amer	Quech	0	0	1	0.5	0	0	0	0	0	0	0	0	0	0	0	0	0	0	0	0	0	0	0	0	0	0	0	0	0	0	0	0	0	0	2	31.85479452	[25-35[	COL	3403
COL019	R	3.001059322	1445.31	1367.19	1523.44	1445.19	20.737	M	Amer	Quech	0	0	1	0.5	0	0	0	0	0	0	0	0	0	0	0	0	0	0	0	0	0	0	0	0	0	0	0	0	0	0	0	0	0	0	2	31.85479452	[25-35[	COL	3403
COL020	L	-1.944110169	1171.88	1093.75	1250	1171.75	13.359	M	Amer	Quech	0	0	1	0.5	0	0	0	0	0	0	0	0	0	0	0	0	0	0	0	0	0	0	0	0	0	0	0	0	0	0	0	0	0	0	2	29.11506849	[25-35[	COL	3403
COL020	R	-2.368418079	1171.88	625	1718.75	1171.5	3.871034483	M	Amer	Quech	0	0	1	0.5	0	0	0	0	0	0	0	0	0	0	0	0	0	0	0	0	0	0	0	0	0	0	0	0	0	0	0	0	0	0	2	29.11506849	[25-35[	COL	3403
COL021	L	-0.110564972	1289.06	898.44	2617.19	1757.44	0.932592593	F	Amer	Quech	0	0	1	0.5	0	0	0	0	0	0	0	0	0	0	0	0	0	0	0	0	0	0	0	0	0	0	0	0	0	0	0	0	0	0	2	28.33424658	[25-35[	COL	3403
COL021	R	0.457824859	1406.25	1367.19	1757.81	1562.19	9.7	F	Amer	Quech	0	0	1	0.5	0	0	0	0	0	0	0	0	0	0	0	0	0	0	0	0	0	0	0	0	0	0	0	0	0	0	0	0	0	0	2	28.33424658	[25-35[	COL	3403
COL023	L	-10.32056497	1250	898.44	2890.62	1894.44	-4.481987179	F	IndEu	Rom	0	0	0	1	0	0	0	0	0	0	0	0	0	0	0	0	0	0	0	0	0	0	0	0	0	0	0	0	0	0	0	0	0	0	1	32.41369863	[25-35[	COL	3403
COL023	R	-10.88149718	1210.94	898.44	1289.06	1093.44	3.536969697	F	IndEu	Rom	0	0	0	1	0	0	0	0	0	0	0	0	0	0	0	0	0	0	0	0	0	0	0	0	0	0	0	0	0	0	0	0	0	0	1	32.41369863	[25-35[	COL	3403
COL024	L	0.536920904	1406.25	1328.12	1757.81	1542.62	12.17361111	F	Amer	Quech	0	0	1	0.5	0	0	0	0	0	0	0	0	0	0	0	0	0	0	0	0	0	0	0	0	0	0	0	0	0	0	0	0	0	0	2	48.42191781	[45-55]	COL	3403
COL024	R	0.380960452	1562.5	1484.38	1640.62	1562.38	18.75933333	F	Amer	Quech	0	0	1	0.5	0	0	0	0	0	0	0	0	0	0	0	0	0	0	0	0	0	0	0	0	0	0	0	0	0	0	0	0	0	0	2	48.42191781	[45-55]	COL	3403
COL025	L	-1.588531073	703.12	664.06	1367.19	1015.56	9.913333333	F	IndEu	Rom	0	0	0	0.5	0	0	0	0	0	0	0	0	0	0	0	0	0	0	0	0	0	0	0	0	0	0	0	0	0	0	0	0	0	0	1	39.16164384	[35-45[	COL	3403
COL025	R	-0.508954802	1171.88	1093.75	1210.94	1152.25	24.99	F	IndEu	Rom	0	0	0	0.5	0	0	0	0	0	0	0	0	0	0	0	0	0	0	0	0	0	0	0	0	0	0	0	0	0	0	0	0	0	0	1	39.16164384	[35-45[	COL	3403
COL026	L	-11.97658192	781.25	742.19	1562.5	1152.19	0.934242424	M	Amer	Quech	0	0	1	0.5	0	0	0	0	0	0	0	0	0	0	0	0	0	0	0	0	0	0	0	0	0	0	0	0	0	0	0	0	0	0	2	38.29315068	[35-45[	COL	3403
COL026	R	-9.55079096	1054.69	976.56	1093.75	1035.06	12.73333333	M	Amer	Quech	0	0	1	0.5	0	0	0	0	0	0	0	0	0	0	0	0	0	0	0	0	0	0	0	0	0	0	0	0	0	0	0	0	0	0	2	38.29315068	[35-45[	COL	3403
COL027	L	-13.74211864	1367.19	1328.12	1875	1601.12	-2.828666667	M	Amer	Quech	0	0	1	0.5	0	0	0	0	0	0	0	0	0	0	0	0	0	0	0	0	0	0	0	0	0	0	0	0	0	0	0	0	0	0	2	37.43287671	[35-45[	COL	3403
COL027	R	-12.27836158	2070.31	1992.19	2148.44	2070.19	2.067333333	M	Amer	Quech	0	0	1	0.5	0	0	0	0	0	0	0	0	0	0	0	0	0	0	0	0	0	0	0	0	0	0	0	0	0	0	0	0	0	0	2	37.43287671	[35-45[	COL	3403
COL028	L	-4.443446328	1445.31	1367.19	2148.44	1757.69	2.887777778	M	IndEu	Rom	0	0	0	1	0	0	0	0	0	0	0	0	0	0	0	0	0	0	0	0	0	0	0	0	0	0	0	0	0	0	0	0	0	0	1	39.71232877	[35-45[	COL	3403
COL028	R	-7.970819209	1953.12	1914.06	2109.38	2011.56	7.566111111	M	IndEu	Rom	0	0	0	1	0	0	0	0	0	0	0	0	0	0	0	0	0	0	0	0	0	0	0	0	0	0	0	0	0	0	0	0	0	0	1	39.71232877	[35-45[	COL	3403
COL029	L	-6.723813559	1601.56	859.38	1679.69	1269.38	3.238787879	F	Amer	Quech	0	0	1	0.5	0	0	0	0	0	0	0	0	0	0	0	0	0	0	0	0	0	0	0	0	0	0	0	0	0	0	0	0	0	0	2	32.12876712	[25-35[	COL	3403
COL029	R	-4.496016949	1250	1210.94	1289.06	1249.94	10.77888889	F	Amer	Quech	0	0	1	0.5	0	0	0	0	0	0	0	0	0	0	0	0	0	0	0	0	0	0	0	0	0	0	0	0	0	0	0	0	0	0	2	32.12876712	[25-35[	COL	3403
COL030	L	-13.7029661	820.31	742.19	859.38	800.69	0.91	M	Amer	Quech	0	0	1	0.5	0	0	0	0	0	0	0	0	0	0	0	0	0	0	0	0	0	0	0	0	0	0	0	0	0	0	0	0	0	0	2	37.56712329	[35-45[	COL	3403
COL030	R	-9.317542373	742.19	703.12	3320.31	2011.62	-7.257892157	M	Amer	Quech	0	0	1	0.5	0	0	0	0	0	0	0	0	0	0	0	0	0	0	0	0	0	0	0	0	0	0	0	0	0	0	0	0	0	0	2	37.56712329	[35-45[	COL	3403
COL033	L	-10.10542373	1132.81	1054.69	1171.88	1113.19	7.19375	F	Amer	Quech	0	0	1	0.5	0	0	0	0	0	0	0	0	0	0	0	0	0	0	0	0	0	0	0	0	0	0	0	0	0	0	0	0	0	0	2	50.12054795	[45-55]	COL	3403
COL033	R	0.700423729	1484.38	1210.94	1523.44	1366.94	11.93148148	F	Amer	Quech	0	0	1	0.5	0	0	0	0	0	0	0	0	0	0	0	0	0	0	0	0	0	0	0	0	0	0	0	0	0	0	0	0	0	0	2	50.12054795	[45-55]	COL	3403
COL034	L	1.959689266	1679.69	1601.56	2539.06	2070.06	6.4496	F	Amer	Quech	0	0	1	0.5	0	0	0	0	0	0	0	0	0	0	0	0	0	0	0	0	0	0	0	0	0	0	0	0	0	0	0	0	0	0	2	27.7260274	[25-35[	COL	3403
COL034	R	0.164774011	1406.25	1015.62	1445.31	1230.12	13.48833333	F	Amer	Quech	0	0	1	0.5	0	0	0	0	0	0	0	0	0	0	0	0	0	0	0	0	0	0	0	0	0	0	0	0	0	0	0	0	0	0	2	27.7260274	[25-35[	COL	3403
COL035	L	2.294265537	1484.38	1406.25	1601.56	1503.75	14.82777778	F	IndEu	Rom	0	0	0	1	0	0	0	0	0	0	0	0	0	0	0	0	0	0	0	0	0	0	0	0	0	0	0	0	0	0	0	0	0	0	1	37.0109589	[35-45[	COL	3403
COL035	R	0.839435028	1562.5	703.12	2656.25	1679.62	4.325816993	F	IndEu	Rom	0	0	0	1	0	0	0	0	0	0	0	0	0	0	0	0	0	0	0	0	0	0	0	0	0	0	0	0	0	0	0	0	0	0	1	37.0109589	[35-45[	COL	3403
COL036	L	-2.479011299	3281.25	3125	3359.38	3242	9.849047619	F	Amer	Quech	0	0	1	0.5	0	0	0	0	0	0	0	0	0	0	0	0	0	0	0	0	0	0	0	0	0	0	0	0	0	0	0	0	0	0	2	23.81643836	[18-25[	COL	3403
COL036	R	0.263305085	2929.69	1054.69	3007.81	2031.19	2.883856209	F	Amer	Quech	0	0	1	0.5	0	0	0	0	0	0	0	0	0	0	0	0	0	0	0	0	0	0	0	0	0	0	0	0	0	0	0	0	0	0	2	23.81643836	[18-25[	COL	3403
COL037	R	-4.261864407	1328.12	976.56	1367.19	1171.56	5.636060606	F	Amer	Quech	0	0	1	0.5	0	0	0	0	0	0	0	0	0	0	0	0	0	0	0	0	0	0	0	0	0	0	0	0	0	0	0	0	0	0	2	42.36986301	[35-45[	COL	3403
COL038	L	-2.821497175	937.5	898.44	1171.88	1034.94	8.68125	F	Amer	Quech	0	0	1	0.5	0	0	0	0	0	0	0	0	0	0	0	0	0	0	0	0	0	0	0	0	0	0	0	0	0	0	0	0	0	0	2	18.55890411	[18-25[	COL	3403
COL038	R	1.334124294	1054.69	976.56	1445.31	1210.56	12.32	F	Amer	Quech	0	0	1	0.5	0	0	0	0	0	0	0	0	0	0	0	0	0	0	0	0	0	0	0	0	0	0	0	0	0	0	0	0	0	0	2	18.55890411	[18-25[	COL	3403
COL039	L	-7.104237288	1171.88	1093.75	1328.12	1210.75	6.735714286	F	Amer	Quech	0	0	1	0.5	0	0	0	0	0	0	0	0	0	0	0	0	0	0	0	0	0	0	0	0	0	0	0	0	0	0	0	0	0	0	2	26.89863014	[25-35[	COL	3403
COL039	R	-9.055960452	1054.69	1015.62	1406.25	1210.62	1.29969697	F	Amer	Quech	0	0	1	0.5	0	0	0	0	0	0	0	0	0	0	0	0	0	0	0	0	0	0	0	0	0	0	0	0	0	0	0	0	0	0	2	26.89863014	[25-35[	COL	3403
COL041	L	-6.625338983	1171.88	1171.88	4179.69	2675.38	-4.41542735	M	Amer	Quech	0	0	1	0.5	0	0	0	0	0	0	0	0	0	0	0	0	0	0	0	0	0	0	0	0	0	0	0	0	0	0	0	0	0	0	2	18.73972603	[18-25[	COL	3403
COL041	R	-4.611892655	2812.5	1328.12	3632.81	2480.12	-1.603	M	Amer	Quech	0	0	1	0.5	0	0	0	0	0	0	0	0	0	0	0	0	0	0	0	0	0	0	0	0	0	0	0	0	0	0	0	0	0	0	2	18.73972603	[18-25[	COL	3403
COL042	L	-8.184830508	1054.69	742.19	1171.88	956.69	0.918333333	M	Amer	Quech	0	0	1	0.5	0	0	0	0	0	0	0	0	0	0	0	0	0	0	0	0	0	0	0	0	0	0	0	0	0	0	0	0	0	0	2	29.83287671	[25-35[	COL	3403
COL043	L	-8.301525424	898.44	859.38	1250	1054.38	1.293181818	F	IndEu	Rom	0	0	0	1	0	0	0	0	0	0	0	0	0	0	0	0	0	0	0	0	0	0	0	0	0	0	0	0	0	0	0	0	0	0	1	35.60547945	[35-45[	COL	3403
COL043	R	-7.532316384	742.19	703.12	3320.31	2011.62	-3.710196078	F	IndEu	Rom	0	0	0	1	0	0	0	0	0	0	0	0	0	0	0	0	0	0	0	0	0	0	0	0	0	0	0	0	0	0	0	0	0	0	1	35.60547945	[35-45[	COL	3403
COL044	L	-4.454858757	1210.94	859.38	1601.56	1230.38	7.894666667	F	IndEu	Rom	0	0	0	1	0	0	0	0	0	0	0	0	0	0	0	0	0	0	0	0	0	0	0	0	0	0	0	0	0	0	0	0	0	0	1	43.99178082	[35-45[	COL	3403
COL044	R	-3.655508475	546.88	546.88	1015.62	780.88	4.388846154	F	IndEu	Rom	0	0	0	1	0	0	0	0	0	0	0	0	0	0	0	0	0	0	0	0	0	0	0	0	0	0	0	0	0	0	0	0	0	0	1	43.99178082	[35-45[	COL	3403
COL045	L	-6.950084746	1015.62	781.25	1406.25	1093.75	3.836666667	F	IndEu	Rom	0	0	0	1	0	0	0	0	0	0	0	0	0	0	0	0	0	0	0	0	0	0	0	0	0	0	0	0	0	0	0	0	0	0	1	25.22739726	[25-35[	COL	3403
COL045	R	-7.083587571	1171.88	898.44	1250	1073.94	1.276333333	F	IndEu	Rom	0	0	0	1	0	0	0	0	0	0	0	0	0	0	0	0	0	0	0	0	0	0	0	0	0	0	0	0	0	0	0	0	0	0	1	25.22739726	[25-35[	COL	3403
COL046	L	-8.012175141	3437.5	1992.19	3515.62	2753.69	-4.74275	M	Amer	Quech	0	0	1	0.5	0	0	0	0	0	0	0	0	0	0	0	0	0	0	0	0	0	0	0	0	0	0	0	0	0	0	0	0	0	0	2	45.48493151	[45-55]	COL	3403
COL046	R	-6.62539548	1757.81	1250	2578.12	1914	1.296095238	M	Amer	Quech	0	0	1	0.5	0	0	0	0	0	0	0	0	0	0	0	0	0	0	0	0	0	0	0	0	0	0	0	0	0	0	0	0	0	0	2	45.48493151	[45-55]	COL	3403
COL048	R	-3.465762712	1054.69	1015.62	2148.44	1581.62	4.047555556	M	Amer	Quech	0	0	1	0.5	0	0	0	0	0	0	0	0	0	0	0	0	0	0	0	0	0	0	0	0	0	0	0	0	0	0	0	0	0	0	2	52.8	[45-55]	COL	3403
COL049	L	-9.516440678	2421.88	2304.69	2578.12	2441.19	1.30125	M	Amer	Quech	0	0	1	0.5	0	0	0	0	0	0	0	0	0	0	0	0	0	0	0	0	0	0	0	0	0	0	0	0	0	0	0	0	0	0	2	29.11506849	[25-35[	COL	3403
COL049	R	-10.9890678	820.31	781.25	2617.19	1698.75	-7.346041667	M	Amer	Quech	0	0	1	0.5	0	0	0	0	0	0	0	0	0	0	0	0	0	0	0	0	0	0	0	0	0	0	0	0	0	0	0	0	0	0	2	29.11506849	[25-35[	COL	3403
COL050	L	-8.431355932	1171.88	1093.75	1210.94	1152.25	1.793333333	M	Amer	Quech	0	0	1	0.5	0	0	0	0	0	0	0	0	0	0	0	0	0	0	0	0	0	0	0	0	0	0	0	0	0	0	0	0	0	0	2	33.47945205	[25-35[	COL	3403
COL050	R	-9.980254237	1562.5	1132.81	1601.56	1366.81	-4.626923077	M	Amer	Quech	0	0	1	0.5	0	0	0	0	0	0	0	0	0	0	0	0	0	0	0	0	0	0	0	0	0	0	0	0	0	0	0	0	0	0	2	33.47945205	[25-35[	COL	3403
COL051	L	-7.706836158	898.44	820.31	1757.81	1288.81	4.860266667	M	Amer	Quech	0	0	1	0.5	0	0	0	0	0	0	0	0	0	0	0	0	0	0	0	0	0	0	0	0	0	0	0	0	0	0	0	0	0	0	2	27.36438356	[25-35[	COL	3403
COL051	R	-7.543587571	1015.62	976.56	1640.62	1308.56	1.838518519	M	Amer	Quech	0	0	1	0.5	0	0	0	0	0	0	0	0	0	0	0	0	0	0	0	0	0	0	0	0	0	0	0	0	0	0	0	0	0	0	2	27.36438356	[25-35[	COL	3403
COL052	L	-1.354915254	1015.62	976.56	2773.44	1874.56	5.052269504	F	IndEu	Rom	0	0	0	1	0	0	0	0	0	0	0	0	0	0	0	0	0	0	0	0	0	0	0	0	0	0	0	0	0	0	0	0	0	0	1	30.24383562	[25-35[	COL	3403
COL052	R	-8.739576271	1328.12	1132.81	1679.69	1405.81	0.282	F	IndEu	Rom	0	0	0	1	0	0	0	0	0	0	0	0	0	0	0	0	0	0	0	0	0	0	0	0	0	0	0	0	0	0	0	0	0	0	1	30.24383562	[25-35[	COL	3403
COL054	L	-7.131610169	937.5	820.31	1015.62	917.81	8.965	M	Amer	Quech	0	0	1	0.5	0.5	0	0	0	0	0	0	0	0	0	0	0	0	0	0	0	0	0	0	0	0	0	0	0	0	0	0	0	0	0	3	31.09315068	[25-35[	COL	3403
COL054	R	-7.534830508	820.31	625	1875	1250	0.681818182	M	Amer	Quech	0	0	1	0.5	0.5	0	0	0	0	0	0	0	0	0	0	0	0	0	0	0	0	0	0	0	0	0	0	0	0	0	0	0	0	0	3	31.09315068	[25-35[	COL	3403
COL055	L	-5.308248588	2500	2460.94	3281.25	2870.94	2.348636364	M	Amer	Quech	0	0	1	0.5	0	0	0	0	0	0	0	0	0	0	0	0	0	0	0	0	0	0	0	0	0	0	0	0	0	0	0	0	0	0	2	33.51780822	[25-35[	COL	3403
COL055	R	-10.9490113	1132.81	1054.69	1210.94	1132.69	5.542	M	Amer	Quech	0	0	1	0.5	0	0	0	0	0	0	0	0	0	0	0	0	0	0	0	0	0	0	0	0	0	0	0	0	0	0	0	0	0	0	2	33.51780822	[25-35[	COL	3403
DOUM001	R	4.708932203	2656.25	820.31	4101.56	2460.81	8.689247059	F	NigCong	AdaOuba	0	0	0	0	0	0	0.5	0	1	0	0	0	0	0	0	0	0	0	0	0	0	0	0	0	0	0	0	0	0	0	0	0	0	0	2	47.02739726	[45-55]	DOU	580
DOUM002	L	-7.530932203	1250	1171.88	3437.5	2304.38	-5.300677966	F	NigCong	AdaOuba	0	0	0	0	0	0	0.5	0	1	0	0	0	0	0	0	0	0	0	0	0	0	0	0	0	0	0	0	0	0	0	0	0	0	0	2	50.03013699	[45-55]	DOU	580
DOUM002	R	-6.085621469	1992.19	1953.12	2304.69	2128.62	4.567	F	NigCong	AdaOuba	0	0	0	0	0	0	0.5	0	1	0	0	0	0	0	0	0	0	0	0	0	0	0	0	0	0	0	0	0	0	0	0	0	0	0	2	50.03013699	[45-55]	DOU	580
DOUM003	L	1.868898305	1171.88	1132.81	1289.06	1210.81	17.386	M	NigCong	AdaOuba	0	0	0	0	0	0.5	0.5	0	1	0	0	0	0	0	0	0	0	0	0	0	0	0	0	0	0	0	0	0	0	0	0	0	0	0	3	43.02465753	[35-45[	DOU	580
DOUM003	R	-2.818983051	2382.81	1093.75	2734.38	1913.75	2.857674419	M	NigCong	AdaOuba	0	0	0	0	0	0.5	0.5	0	1	0	0	0	0	0	0	0	0	0	0	0	0	0	0	0	0	0	0	0	0	0	0	0	0	0	3	43.02465753	[35-45[	DOU	580
DOUM004	L	0.514011299	1445.31	898.44	3085.94	1991.94	3.994093567	M	NigCong	AdaOuba	0	0	0	0	0	0.5	0.5	0	1	0	0	0	0	0	0	0	0	0	0	0	0	0	0	0	0	0	0	0	0	0	0	0	0	0	3	26.01369863	[25-35[	DOU	580
DOUM004	R	-6.96920904	3320.31	1367.19	3359.38	2363.19	-3.883076923	M	NigCong	AdaOuba	0	0	0	0	0	0.5	0.5	0	1	0	0	0	0	0	0	0	0	0	0	0	0	0	0	0	0	0	0	0	0	0	0	0	0	0	3	26.01369863	[25-35[	DOU	580
DOUM005	L	-0.243474576	2343.75	1250	2460.94	1855	6.470208333	F	NigCong	AdaOuba	0	0	0	0	0	0.5	0.5	0	1	0	0	0	0	0	0	0	0	0	0	0	0	0	0	0	0	0	0	0	0	0	0	0	0	0	3	31.01643836	[25-35[	DOU	580
DOUM005	R	1.005423729	1562.5	1484.38	2031.25	1757.38	10.16733333	F	NigCong	AdaOuba	0	0	0	0	0	0.5	0.5	0	1	0	0	0	0	0	0	0	0	0	0	0	0	0	0	0	0	0	0	0	0	0	0	0	0	0	3	31.01643836	[25-35[	DOU	580
DOUM009	L	3.519067797	1796.88	1289.06	1875	1581.56	9.397708333	M	NigCong	AdaOuba	0	0	0	0	0	0	0.5	0	1	0	0	0	0	0	0	0	0	0	0	0	0	0	0	0	0	0	0	0	0	0	0	0	0	0	2	19.00821918	[18-25[	DOU	580
DOUM009	R	4.137627119	2578.12	1992.19	2929.69	2460.69	12.34973333	M	NigCong	AdaOuba	0	0	0	0	0	0	0.5	0	1	0	0	0	0	0	0	0	0	0	0	0	0	0	0	0	0	0	0	0	0	0	0	0	0	0	2	19.00821918	[18-25[	DOU	580
DOUM010	L	2.858079096	1523.44	1445.31	1757.81	1601.31	13.57555556	F	NigCong	AdaOuba	0	0	0	0	0	0	0.5	0	1	0	0	0	0	0	0	0	0	0	0	0	0	0	0	0	0	0	0	0	0	0	0	0	0	0	2	28.01643836	[25-35[	DOU	580
DOUM010	R	5.242655367	1992.19	1601.56	2070.31	1835.56	19.73538462	F	NigCong	AdaOuba	0	0	0	0	0	0	0.5	0	1	0	0	0	0	0	0	0	0	0	0	0	0	0	0	0	0	0	0	0	0	0	0	0	0	0	2	28.01643836	[25-35[	DOU	580
DOUM011	L	-6.985141243	2500	546.88	3398.44	1972.38	-4.017882883	M	NigCong	AtlCong	0	0	0	0	0.5	0.5	0.5	1	0.5	0	0	0	0	0	0	0	0	0	0	0	0	0	0	0	0	0	0	0	0	0	0	0	0	0	5	38.31232877	[35-45[	DOU	580
DOUM011	R	-3.368757062	976.56	898.44	1484.38	1190.94	10.39729167	M	NigCong	AtlCong	0	0	0	0	0.5	0.5	0.5	1	0.5	0	0	0	0	0	0	0	0	0	0	0	0	0	0	0	0	0	0	0	0	0	0	0	0	0	5	38.31232877	[35-45[	DOU	580
DOUM012	L	-0.973361582	1289.06	1250	3164.06	2207	4.979133333	F	NigCong	AdaOuba	0	0	0	0	0	0	0.5	0	1	0	0	0	0	0	0	0	0	0	0	0	0	0	0	0	0	0	0	0	0	0	0	0	0	0	2	30.01643836	[25-35[	DOU	580
DOUM012	R	-2.181483051	1328.12	1171.88	2148.44	1659.88	8.427211538	F	NigCong	AdaOuba	0	0	0	0	0	0	0.5	0	1	0	0	0	0	0	0	0	0	0	0	0	0	0	0	0	0	0	0	0	0	0	0	0	0	0	2	30.01643836	[25-35[	DOU	580
DOUM013	L	-8.078305085	1679.69	1367.19	2226.56	1796.69	3.529130435	M	NigCong	AdaOuba	0	0	0	0	0	0.5	0.5	0	1	0	0	0	0	0	0	0	0	0	0	0	0	0	0	0	0	0	0	0	0	0	0	0	0	0	3	50.03013699	[45-55]	DOU	580
DOUM013	R	-12.34177966	2460.94	546.88	2656.25	1601.38	-5.21430303	M	NigCong	AdaOuba	0	0	0	0	0	0.5	0.5	0	1	0	0	0	0	0	0	0	0	0	0	0	0	0	0	0	0	0	0	0	0	0	0	0	0	0	3	50.03013699	[45-55]	DOU	580
DOUM014	L	-14.38864407	742.19	703.12	1132.81	917.62	0.187222222	F	NigCong	AdaOuba	0	0	0	0	0	0	0.5	0	1	0	0	0	0	0	0	0	0	0	0	0	0	0	0	0	0	0	0	0	0	0	0	0	0	0	2	32.01917808	[25-35[	DOU	580
DOUM014	R	6.883446328	2500	1093.75	3085.94	2089.75	15.28570513	F	NigCong	AdaOuba	0	0	0	0	0	0	0.5	0	1	0	0	0	0	0	0	0	0	0	0	0	0	0	0	0	0	0	0	0	0	0	0	0	0	0	2	32.01917808	[25-35[	DOU	580
DOUM015	L	-3.563361582	2226.56	1328.12	2304.69	1816.12	6.051538462	F	NigCong	AdaOuba	0	0	0	0	0	0	0.5	0	1	0	0	0	0	0	0	0	0	0	0	0	0	0	0	0	0	0	0	0	0	0	0	0	0	0	2	38.02191781	[35-45[	DOU	580
DOUM015	R	-2.575338983	1875	820.31	2265.62	1542.81	6.003859649	F	NigCong	AdaOuba	0	0	0	0	0	0	0.5	0	1	0	0	0	0	0	0	0	0	0	0	0	0	0	0	0	0	0	0	0	0	0	0	0	0	0	2	38.02191781	[35-45[	DOU	580
DOUM016	R	0.441186441	1289.06	1093.75	1484.38	1288.75	13.01606061	M	NigCong	AdaOuba	0	0	0	0	0	0.5	0.5	0	1	0	0	0	0	0	0	0	0	0	0	0	0	0	0	0	0	0	0	0	0	0	0	0	0	0	3	51.03013699	[45-55]	DOU	580
DOUM017	L	-10.31322034	1835.94	1328.12	2031.25	1679.62	1.123947368	F	NigCong	AdaOuba	0	0	0	0	0	0.5	0.5	0	1	0	0	0	0	0	0	0	0	0	0	0	0	0	0	0	0	0	0	0	0	0	0	0	0	0	3	45.02739726	[45-55]	DOU	580
DOUM017	R	-4.494632768	1562.5	1289.06	1640.62	1464.56	9.921333333	F	NigCong	AdaOuba	0	0	0	0	0	0.5	0.5	0	1	0	0	0	0	0	0	0	0	0	0	0	0	0	0	0	0	0	0	0	0	0	0	0	0	0	3	45.02739726	[45-55]	DOU	580
DOUM018	L	-0.822316384	1679.69	742.19	1757.81	1249.69	9.053950617	F	NigCong	AdaOuba	0	0	0	0	0	0	0.5	0	1	0	0	0	0	0	0	0	0	0	0	0	0	0	0	0	0	0	0	0	0	0	0	0	0	0	2	31.01643836	[25-35[	DOU	580
DOUM018	R	1.14079096	3320.31	976.56	3593.75	2285.06	4.409019608	F	NigCong	AdaOuba	0	0	0	0	0	0	0.5	0	1	0	0	0	0	0	0	0	0	0	0	0	0	0	0	0	0	0	0	0	0	0	0	0	0	0	2	31.01643836	[25-35[	DOU	580
DOUM019	L	3.18759887	1484.38	1406.25	2656.25	2031.25	9.23979798	F	NigCong	AdaOuba	0	0	0	0	0	0	0.5	0	1	0	0	0	0	0	0	0	0	0	0	0	0	0	0	0	0	0	0	0	0	0	0	0	0	0	2	50.03013699	[45-55]	DOU	580
DOUM019	R	2.650225989	976.56	898.44	1015.62	956.94	21.73	F	NigCong	AdaOuba	0	0	0	0	0	0	0.5	0	1	0	0	0	0	0	0	0	0	0	0	0	0	0	0	0	0	0	0	0	0	0	0	0	0	0	2	50.03013699	[45-55]	DOU	580
DOUM020	L	2.546581921	1562.5	703.12	1679.69	1191.12	12.4675641	F	NigCong	AdaOuba	0	0	0	0	0	0	0.5	0	1	0	0	0	0	0	0	0	0	0	0	0	0	0	0	0	0	0	0	0	0	0	0	0	0	0	2	50.03013699	[45-55]	DOU	580
DOUM020	R	2.691553672	1054.69	976.56	1289.06	1132.56	16.84888889	F	NigCong	AdaOuba	0	0	0	0	0	0	0.5	0	1	0	0	0	0	0	0	0	0	0	0	0	0	0	0	0	0	0	0	0	0	0	0	0	0	0	2	50.03013699	[45-55]	DOU	580
DOUM021	L	1.812485876	1953.12	1914.06	2890.62	2402.06	8.553717949	F	NigCong	AdaOuba	0	0	0	0	0	0.5	0.5	0	1	0	0	0	0	0	0	0	0	0	0	0	0	0	0	0	0	0	0	0	0	0	0	0	0	0	3	31.01643836	[25-35[	DOU	580
DOUM021	R	6.251666667	1015.62	976.56	1562.5	1269.06	16.840625	F	NigCong	AdaOuba	0	0	0	0	0	0.5	0.5	0	1	0	0	0	0	0	0	0	0	0	0	0	0	0	0	0	0	0	0	0	0	0	0	0	0	0	3	31.01643836	[25-35[	DOU	580
DOUM022	L	-1.671016949	1835.94	1679.69	1914.06	1796.69	18.57619048	F	NigCong	AdaOuba	0	0	0	0	0	0	0.5	0	1	0	0	0	0	0	0	0	0	0	0	0	0	0	0	0	0	0	0	0	0	0	0	0	0	0	2	45.02739726	[45-55]	DOU	580
DOUM022	R	-3.814152542	2968.75	1328.12	3046.88	2187.12	4.623333333	F	NigCong	AdaOuba	0	0	0	0	0	0	0.5	0	1	0	0	0	0	0	0	0	0	0	0	0	0	0	0	0	0	0	0	0	0	0	0	0	0	0	2	45.02739726	[45-55]	DOU	580
DOUM023	L	-5.376186441	3320.31	3281.25	5000	4140.25	-1.270518519	F	NigCong	AdaOuba	0	0	0	0	0	0.5	0.5	0	1	0	0	0	0	0	0	0	0	0	0	0	0	0	0	0	0	0	0	0	0	0	0	0	0	0	3	26.01369863	[25-35[	DOU	580
DOUM023	R	-8.050310734	2968.75	2890.62	4960.94	3925.62	-8.437160494	F	NigCong	AdaOuba	0	0	0	0	0	0.5	0.5	0	1	0	0	0	0	0	0	0	0	0	0	0	0	0	0	0	0	0	0	0	0	0	0	0	0	0	3	26.01369863	[25-35[	DOU	580
DOUM024	L	-5.051920904	1367.19	1250	1406.25	1328	8.904666667	F	NigCong	AdaOuba	0	0	0	0	0	0.5	0.5	0	1	0	0	0	0	0	0	0	0	0	0	0	0	0	0	0	0	0	0	0	0	0	0	0	0	0	3	35.01917808	[35-45[	DOU	580
DOUM024	R	-3.688665254	1406.25	1093.75	1679.69	1386.25	11.12328125	F	NigCong	AdaOuba	0	0	0	0	0	0.5	0.5	0	1	0	0	0	0	0	0	0	0	0	0	0	0	0	0	0	0	0	0	0	0	0	0	0	0	0	3	35.01917808	[35-45[	DOU	580
DOUM025	L	5.126553672	2617.19	1015.62	3320.31	2167.62	8.875	F	NigCong	AdaOuba	0	0	0	0	0	0	0.5	0	1	0	0	0	0	0	0	0	0	0	0	0	0	0	0	0	0	0	0	0	0	0	0	0	0	0	2	32.01917808	[25-35[	DOU	580
DOUM025	R	4.755338983	3359.38	2070.31	3398.44	2734.31	10.30933333	F	NigCong	AdaOuba	0	0	0	0	0	0	0.5	0	1	0	0	0	0	0	0	0	0	0	0	0	0	0	0	0	0	0	0	0	0	0	0	0	0	0	2	32.01917808	[25-35[	DOU	580
DOUM026	L	-6.92920904	1289.06	1132.81	1484.38	1308.31	4.735333333	M	NigCong	AdaOuba	0	0	0	0	0	0.5	0.5	0	1	0	0	0	0	0	0	0	0	0	0	0	0	0	0	0	0	0	0	0	0	0	0	0	0	0	3	42.02465753	[35-45[	DOU	580
DOUM026	R	-9.423079096	1250	1171.88	1289.06	1230.38	7.804166667	M	NigCong	AdaOuba	0	0	0	0	0	0.5	0.5	0	1	0	0	0	0	0	0	0	0	0	0	0	0	0	0	0	0	0	0	0	0	0	0	0	0	0	3	42.02465753	[35-45[	DOU	580
DOUM027	L	-1.720169492	1093.75	1015.62	1562.5	1288.62	11.41166667	F	NigCong	AdaOuba	0	0	0	0	0	0	0.5	0	1	0	0	0	0	0	0	0	0	0	0	0	0	0	0	0	0	0	0	0	0	0	0	0	0	0	2	33.01917808	[25-35[	DOU	580
DOUM027	R	-1.908502825	1679.69	820.31	1757.81	1288.81	6.741333333	F	NigCong	AdaOuba	0	0	0	0	0	0	0.5	0	1	0	0	0	0	0	0	0	0	0	0	0	0	0	0	0	0	0	0	0	0	0	0	0	0	0	2	33.01917808	[25-35[	DOU	580
DOUM029	R	-6.585169492	2421.88	2343.75	3164.06	2753.75	2.7	F	NigCong	AdaOuba	0	0	0	0	0	0	0.5	0	1	0	0	0	0	0	0	0	0	0	0	0	0	0	0	0	0	0	0	0	0	0	0	0	0	0	2	21.0109589	[18-25[	DOU	580
DOUM030	L	-0.542570621	1523.44	1445.31	1953.12	1698.81	13.52071429	M	NigCong	AdaOuba	0	0	0	0	0	0.5	0.5	0	1	0	0	0	0	0	0	0	0	0	0	0	0	0	0	0	0	0	0	0	0	0	0	0	0	0	3	41.02465753	[35-45[	DOU	580
DOUM030	R	-5.792351695	2460.94	664.06	2539.06	1601.56	-1.634642857	M	NigCong	AdaOuba	0	0	0	0	0	0.5	0.5	0	1	0	0	0	0	0	0	0	0	0	0	0	0	0	0	0	0	0	0	0	0	0	0	0	0	0	3	41.02465753	[35-45[	DOU	580
DOUM031	L	4.626610169	1132.81	1093.75	1210.94	1152.25	18.76666667	M	NigCong	AdaOuba	0	0	0	0	0	0.5	0.5	0	1	0	0	0	0	0	0	0	0	0	0	0	0	0	0	0	0	0	0	0	0	0	0	0	0	0	3	30.01643836	[25-35[	DOU	580
DOUM031	R	5.331271186	1132.81	1054.69	1171.88	1113.19	22.73166667	M	NigCong	AdaOuba	0	0	0	0	0	0.5	0.5	0	1	0	0	0	0	0	0	0	0	0	0	0	0	0	0	0	0	0	0	0	0	0	0	0	0	0	3	30.01643836	[25-35[	DOU	580
ESG001	L	-2.170508475	1523.44	1445.31	1679.69	1562.31	13.76142857	M	NigCong	AtlCong	0	0	0	0	0	0.5	0.5	0	1	0	0	0	0	0	0	0	0	0	0	0	0	0	0	0	0	0	0	0	0	0	0	0	0	0	3	52.03287671	[45-55]	ESG	580
ESG001	R	-0.925677966	1835.94	1210.94	2226.56	1718.44	9.898641975	M	NigCong	AtlCong	0	0	0	0	0	0.5	0.5	0	1	0	0	0	0	0	0	0	0	0	0	0	0	0	0	0	0	0	0	0	0	0	0	0	0	0	3	52.03287671	[45-55]	ESG	580
ESG002	L	3.284661017	2226.56	1367.19	2617.19	1992.19	10.46262626	M	NigCong	AtlCong	0	0	0	0	0	0.5	0.5	0	1	0	0	0	0	0	0	0	0	0	0	0	0	0	0	0	0	0	0	0	0	0	0	0	0	0	3	44.98356164	[35-45[	ESG	580
ESG002	R	5.372316384	2031.25	1992.19	3789.06	2890.19	13.84836879	M	NigCong	AtlCong	0	0	0	0	0	0.5	0.5	0	1	0	0	0	0	0	0	0	0	0	0	0	0	0	0	0	0	0	0	0	0	0	0	0	0	0	3	44.98356164	[35-45[	ESG	580
ESG003	L	2.588022599	898.44	859.38	2304.69	1581.88	8.922631579	F	NigCong	AtlCong	0	0	0	0	0	0.5	0.5	0	1	0	0	0	0	0	0	0	0	0	0	0	0	0	0	0	0	0	0	0	0	0	0	0	0	0	3	48.03013699	[45-55]	ESG	580
ESG003	R	4.082754237	1875	1328.12	1992.19	1660.12	8.525833333	F	NigCong	AtlCong	0	0	0	0	0	0.5	0.5	0	1	0	0	0	0	0	0	0	0	0	0	0	0	0	0	0	0	0	0	0	0	0	0	0	0	0	3	48.03013699	[45-55]	ESG	580
ESG004	L	-5.509463277	1953.12	1367.19	1992.19	1679.69	6.226078431	M	NigCong	AtlCong	0	0	0	0	0	0.5	0.5	0	1	0	0	0	0	0	0	0	0	0	0	0	0	0	0	0	0	0	0	0	0	0	0	0	0	0	3	51.92328767	[45-55]	ESG	580
ESG004	R	-4.681073446	1250	1171.88	1289.06	1230.38	13.10833333	M	NigCong	AtlCong	0	0	0	0	0	0.5	0.5	0	1	0	0	0	0	0	0	0	0	0	0	0	0	0	0	0	0	0	0	0	0	0	0	0	0	0	3	51.92328767	[45-55]	ESG	580
ESG005	L	-4.191207627	1210.94	742.19	1250	995.69	9.600357143	M	NigCong	AtlCong	0	0	0	0	0	0.5	0.5	0	1	0	0	0	0	0	0	0	0	0	0	0	0	0	0	0	0	0	0	0	0	0	0	0	0	0	3	40.02465753	[35-45[	ESG	580
ESG005	R	-7.776610169	937.5	820.31	1562.5	1191.31	3.825833333	M	NigCong	AtlCong	0	0	0	0	0	0.5	0.5	0	1	0	0	0	0	0	0	0	0	0	0	0	0	0	0	0	0	0	0	0	0	0	0	0	0	0	3	40.02465753	[35-45[	ESG	580
ESG008	L	-4.614067797	1328.12	1250	1367.19	1308.5	16.97916667	F	NigCong	AtlCong	0	0	0	0	0	0.5	0.5	0	1	0	0	0	0	0	0	0	0	0	0	0	0	0	0	0	0	0	0	0	0	0	0	0	0	0	3	26.01369863	[25-35[	ESG	580
ESG008	R	-2.222316384	1406.25	1328.12	1523.44	1425.62	14.11055556	F	NigCong	AtlCong	0	0	0	0	0	0.5	0.5	0	1	0	0	0	0	0	0	0	0	0	0	0	0	0	0	0	0	0	0	0	0	0	0	0	0	0	3	26.01369863	[25-35[	ESG	580
ESG009	L	0.075868644	1289.06	1210.94	1328.12	1269.44	22.10375	M	NigCong	AtlCong	0	0	0	0	0	0.5	0.5	0	1	0	0	0	0	0	0	0	0	0	0	0	0	0	0	0	0	0	0	0	0	0	0	0	0	0	3	21.0109589	[18-25[	ESG	580
ESG009	R	2.037372881	1484.38	1406.25	1875	1640.25	13.28692308	M	NigCong	AtlCong	0	0	0	0	0	0.5	0.5	0	1	0	0	0	0	0	0	0	0	0	0	0	0	0	0	0	0	0	0	0	0	0	0	0	0	0	3	21.0109589	[18-25[	ESG	580
ESG012	L	1.324724576	1210.94	976.56	1914.06	1445.06	12.7669	M	NigCong	AtlCong	0	0	0	0	0	0.5	0.5	0	1	0	0	0	0	0	0	0	0	0	0	0	0	0	0	0	0	0	0	0	0	0	0	0	0	0	3	26.01369863	[25-35[	ESG	580
ESG012	R	2.969597458	1562.5	1328.12	1640.62	1484.12	17.01222222	M	NigCong	AtlCong	0	0	0	0	0	0.5	0.5	0	1	0	0	0	0	0	0	0	0	0	0	0	0	0	0	0	0	0	0	0	0	0	0	0	0	0	3	26.01369863	[25-35[	ESG	580
ESG014	L	6.024011299	2656.25	1328.12	3125	2226.12	12.75950355	F	NigCong	AtlCong	0	0	0	0	0	0.5	0.5	0	1	0	0	0	0	0	0	0	0	0	0	0	0	0	0	0	0	0	0	0	0	0	0	0	0	0	3	28.01643836	[25-35[	ESG	580
ESG014	R	2.08279661	2773.44	2656.25	2812.5	2734.25	15.184	F	NigCong	AtlCong	0	0	0	0	0	0.5	0.5	0	1	0	0	0	0	0	0	0	0	0	0	0	0	0	0	0	0	0	0	0	0	0	0	0	0	0	3	28.01643836	[25-35[	ESG	580
ESG016	L	-6.970028249	1171.88	898.44	1406.25	1151.94	9.561190476	M	NigCong	AtlCong	0	0	0	0	0	0.5	0.5	0	1	0	0	0	0	0	0	0	0	0	0	0	0	0	0	0	0	0	0	0	0	0	0	0	0	0	3	49.94520548	[45-55]	ESG	580
ESG016	R	-4.804152542	1445.31	1367.19	1484.38	1425.69	9.275	M	NigCong	AtlCong	0	0	0	0	0	0.5	0.5	0	1	0	0	0	0	0	0	0	0	0	0	0	0	0	0	0	0	0	0	0	0	0	0	0	0	0	3	49.94520548	[45-55]	ESG	580
ESG019	L	-4.036158192	1367.19	1250	1992.19	1621	11.53333333	F	NigCong	AtlCong	0	0	0	0	0	0.5	0.5	0	1	0	0	0	0	0	0	0	0	0	0	0	0	0	0	0	0	0	0	0	0	0	0	0	0	0	3	34.01917808	[25-35[	ESG	580
ESG019	R	-1.551355932	1328.12	1093.75	1367.19	1230.25	14.00708333	F	NigCong	AtlCong	0	0	0	0	0	0.5	0.5	0	1	0	0	0	0	0	0	0	0	0	0	0	0	0	0	0	0	0	0	0	0	0	0	0	0	0	3	34.01917808	[25-35[	ESG	580
ESG021	L	-11.10717514	2812.5	1250	2851.56	2050.5	-3.379365079	F	NigCong	AtlCong	0	0	0	0	0	0.5	0.5	0	1	0	0	0	0	0	0	0	0	0	0	0	0	0	0	0	0	0	0	0	0	0	0	0	0	0	3	31.01643836	[25-35[	ESG	580
ESG021	R	-5.200734463	1484.38	1171.88	1562.5	1366.88	12.62454545	F	NigCong	AtlCong	0	0	0	0	0	0.5	0.5	0	1	0	0	0	0	0	0	0	0	0	0	0	0	0	0	0	0	0	0	0	0	0	0	0	0	0	3	31.01643836	[25-35[	ESG	580
ESG023	L	3.823248588	1875	1523.44	1992.19	1757.44	16.21692308	F	NigCong	AtlCong	0	0	0	0	0	0.5	0.5	0	1	0	0	0	0	0	0	0	0	0	0	0	0	0	0	0	0	0	0	0	0	0	0	0	0	0	3	21.0109589	[18-25[	ESG	580
ESG023	R	4.116581921	2031.25	1015.62	2656.25	1835.62	9.639534884	F	NigCong	AtlCong	0	0	0	0	0	0.5	0.5	0	1	0	0	0	0	0	0	0	0	0	0	0	0	0	0	0	0	0	0	0	0	0	0	0	0	0	3	21.0109589	[18-25[	ESG	580
ESG025	R	-6.98519774	1367.19	1093.75	1406.25	1249.75	7.427777778	F	NigCong	AtlCong	0	0	0	0	0	0	0.5	0	1	0	0	0	0	0	0	0	0	0	0	0	0	0	0	0	0	0	0	0	0	0	0	0	0	0	2	53.23561644	[45-55]	ESG	580
ESG026	L	6.872146893	1328.12	1250	1523.44	1386.5	21.14458333	F	NigCong	AtlCong	0	0	0	0	0	0.5	0.5	0	1	0	0	0	0	0	0	0	0	0	0	0	0	0	0	0	0	0	0	0	0	0	0	0	0	0	3	39.02191781	[35-45[	ESG	580
ESG026	R	7.705282486	3203.12	1367.19	3242.19	2304.69	13.42795918	F	NigCong	AtlCong	0	0	0	0	0	0.5	0.5	0	1	0	0	0	0	0	0	0	0	0	0	0	0	0	0	0	0	0	0	0	0	0	0	0	0	0	3	39.02191781	[35-45[	ESG	580
ESG028	L	-3.63680791	1523.44	1445.31	2617.19	2030.81	6.154086022	M	NigCong	AtlCong	0	0	0	0	0	0.5	0.5	0	1	0	0	0	0	0	0	0	0	0	0	0	0	0	0	0	0	0	0	0	0	0	0	0	0	0	3	28.01643836	[25-35[	ESG	580
ESG028	R	-2.17299435	1093.75	1015.62	2343.75	1679.62	8.135238095	M	NigCong	AtlCong	0	0	0	0	0	0.5	0.5	0	1	0	0	0	0	0	0	0	0	0	0	0	0	0	0	0	0	0	0	0	0	0	0	0	0	0	3	28.01643836	[25-35[	ESG	580
ESG029	L	0.521779661	1562.5	1015.62	2031.25	1523.12	10.91802469	F	NigCong	AtlCong	0	0	0	0	0	0.5	0.5	0	1	0	0	0	0	0	0	0	0	0	0	0	0	0	0	0	0	0	0	0	0	0	0	0	0	0	3	40.02465753	[35-45[	ESG	580
ESG029	R	0.589915254	1328.12	937.5	1367.19	1152	16.70833333	F	NigCong	AtlCong	0	0	0	0	0	0.5	0.5	0	1	0	0	0	0	0	0	0	0	0	0	0	0	0	0	0	0	0	0	0	0	0	0	0	0	0	3	40.02465753	[35-45[	ESG	580
ESG030	L	-5.878771186	1757.81	546.88	1835.94	1191.38	-0.771764706	M	NigCong	AtlCong	0	0	0	0	0	0.5	0.5	0	1	0	0	0	0	0	0	0	0	0	0	0	0	0	0	0	0	0	0	0	0	0	0	0	0	0	3	42.02465753	[35-45[	ESG	580
ESG030	R	-5.811553672	703.12	664.06	1835.94	1249.56	-1.366344086	M	NigCong	AtlCong	0	0	0	0	0	0.5	0.5	0	1	0	0	0	0	0	0	0	0	0	0	0	0	0	0	0	0	0	0	0	0	0	0	0	0	0	3	42.02465753	[35-45[	ESG	580
ESG031	L	-6.904661017	2226.56	2187.5	3007.81	2597.5	1.151969697	F	NigCong	AtlCong	0	0	0	0	0	0.5	0.5	0	1	0	0	0	0	0	0	0	0	0	0	0	0	0	0	0	0	0	0	0	0	0	0	0	0	0	3	45.02739726	[45-55]	ESG	580
ESG032	L	-0.259491525	937.5	859.38	1875	1366.88	7.518271605	F	NigCong	AtlCong	0	0	0	0	0	0.5	0.5	0	1	0	0	0	0	0	0	0	0	0	0	0	0	0	0	0	0	0	0	0	0	0	0	0	0	0	3	25.01369863	[25-35[	ESG	580
ESG032	R	2.106723164	1171.88	1093.75	1250	1171.75	17.972	F	NigCong	AtlCong	0	0	0	0	0	0.5	0.5	0	1	0	0	0	0	0	0	0	0	0	0	0	0	0	0	0	0	0	0	0	0	0	0	0	0	0	3	25.01369863	[25-35[	ESG	580
ESG038	L	-2.547838983	1250	1171.88	1484.38	1327.88	8.625555556	M	NigCong	AtlCong	0	0	0	0	0	0.5	0.5	0	1	0	0	0	0	0	0	0	0	0	0	0	0	0	0	0	0	0	0	0	0	0	0	0	0	0	3	25.01369863	[25-35[	ESG	580
ESG038	R	0.617881356	820.31	781.25	1523.44	1152.25	11.133875	M	NigCong	AtlCong	0	0	0	0	0	0.5	0.5	0	1	0	0	0	0	0	0	0	0	0	0	0	0	0	0	0	0	0	0	0	0	0	0	0	0	0	3	25.01369863	[25-35[	ESG	580
ESG039	L	-0.450338983	781.25	742.19	1562.5	1152.19	6.275454545	F	NigCong	AtlCong	0	0	0	0	0	0.5	0.5	0	1	0	0	0	0	0	0	0	0	0	0	0	0	0	0	0	0	0	0	0	0	0	0	0	0	0	3	31.01643836	[25-35[	ESG	580
ESG039	R	-0.857853107	1250	1210.94	1328.12	1269.44	13.21083333	F	NigCong	AtlCong	0	0	0	0	0	0.5	0.5	0	1	0	0	0	0	0	0	0	0	0	0	0	0	0	0	0	0	0	0	0	0	0	0	0	0	0	3	31.01643836	[25-35[	ESG	580
ESG041	L	-7.020847458	1796.88	1289.06	1835.94	1562.06	6.5325	F	NigCong	AtlCong	0	0	0	0	0	0.5	0.5	0	1	0	0	0	0	0	0	0	0	0	0	0	0	0	0	0	0	0	0	0	0	0	0	0	0	0	3	22.0109589	[18-25[	ESG	580
ESG041	R	-4.442669492	1406.25	625	1445.31	1035	6.193409091	F	NigCong	AtlCong	0	0	0	0	0	0.5	0.5	0	1	0	0	0	0	0	0	0	0	0	0	0	0	0	0	0	0	0	0	0	0	0	0	0	0	0	3	22.0109589	[18-25[	ESG	580
ESG042	L	-1.612902542	1093.75	1054.69	3046.88	2050.69	3.579567308	M	NigCong	AtlCong	0	0	0	0	0	0.5	0.5	0	1	0	0	0	0	0	0	0	0	0	0	0	0	0	0	0	0	0	0	0	0	0	0	0	0	0	3	20.0109589	[18-25[	ESG	580
ESG043	L	-4.860932203	859.38	820.31	898.44	859.31	14.46583333	M	NigCong	AtlCong	0	0	0	0	0	0.5	0.5	0	1	0	0	0	0	0	0	0	0	0	0	0	0	0	0	0	0	0	0	0	0	0	0	0	0	0	3	21.0109589	[18-25[	ESG	580
ESG043	R	-4.89440678	1210.94	1015.62	1640.62	1328.12	10.24	M	NigCong	AtlCong	0	0	0	0	0	0.5	0.5	0	1	0	0	0	0	0	0	0	0	0	0	0	0	0	0	0	0	0	0	0	0	0	0	0	0	0	3	21.0109589	[18-25[	ESG	580
ESG044	L	-0.985063559	2070.31	1289.06	2187.5	1738.06	11.41489583	M	NigCong	AtlCong	0	0	0	0	0	0.5	0.5	0	1	0	0	0	0	0	0	0	0	0	0	0	0	0	0	0	0	0	0	0	0	0	0	0	0	0	3	37.02191781	[35-45[	ESG	580
ESG044	R	-0.045572034	1640.62	1562.5	1718.75	1640.5	21.6545	M	NigCong	AtlCong	0	0	0	0	0	0.5	0.5	0	1	0	0	0	0	0	0	0	0	0	0	0	0	0	0	0	0	0	0	0	0	0	0	0	0	0	3	37.02191781	[35-45[	ESG	580
ESG045	R	5.070903955	1015.62	976.56	1367.19	1171.56	12.79545455	M	NigCong	AtlCong	0	0	0	0	0	0.5	0.5	0	1	0	0	0	0	0	0	0	0	0	0	0	0	0	0	0	0	0	0	0	0	0	0	0	0	0	3	18.00821918	[18-25[	ESG	580
ESG046	L	-1.36980226	1289.06	1250	1328.12	1289	13.04888889	M	NigCong	AtlCong	0	0	0	0	0	0.5	0.5	0	1	0	0	0	0	0	0	0	0	0	0	0	0	0	0	0	0	0	0	0	0	0	0	0	0	0	3	20.0109589	[18-25[	ESG	580
ESG046	R	-2.31299435	1250	1210.94	1328.12	1269.44	14.9	M	NigCong	AtlCong	0	0	0	0	0	0.5	0.5	0	1	0	0	0	0	0	0	0	0	0	0	0	0	0	0	0	0	0	0	0	0	0	0	0	0	0	3	20.0109589	[18-25[	ESG	580
ESG048	L	-1.053135593	2343.75	2265.62	2460.94	2363.12	13.35333333	F	NigCong	AtlCong	0	0	0	0	0	0.5	0.5	0	1	0	0	0	0	0	0	0	0	0	0	0	0	0	0	0	0	0	0	0	0	0	0	0	0	0	3	35.01917808	[35-45[	ESG	580
ESG048	R	0.06819209	1328.12	1250	1406.25	1328	16.80133333	F	NigCong	AtlCong	0	0	0	0	0	0.5	0.5	0	1	0	0	0	0	0	0	0	0	0	0	0	0	0	0	0	0	0	0	0	0	0	0	0	0	0	3	35.01917808	[35-45[	ESG	580
ESS001	L	-3.430762712	1015.62	937.5	2187.5	1562.5	5.836136364	F	NigCong	AtlCong	0	0	0	0	0	0.5	1	0	0	0	0	0	0	0	0	0	0	0	0	0	0	0	0	0	0	0	0	0	0	0	0	0	0	0	2	33.01917808	[25-35[	ESS	580
ESS001	R	-2.361144068	1328.12	1171.88	1406.25	1288.88	11.47357143	F	NigCong	AtlCong	0	0	0	0	0	0.5	1	0	0	0	0	0	0	0	0	0	0	0	0	0	0	0	0	0	0	0	0	0	0	0	0	0	0	0	2	33.01917808	[25-35[	ESS	580
ESS002	L	-3.380169492	1679.69	1601.56	1757.81	1679.56	11.671	F	NigCong	AtlCong	0	0	0	0	0	0.5	0.5	0	0	0	0	0	1	0	0	0	0	0	0	0	0	0	0	0	0	0	0	0	0	0	0	0	0	0	3	51.03013699	[45-55]	ESS	580
ESS002	R	-1.360635593	1601.56	1250	2031.25	1640.5	4.951666667	F	NigCong	AtlCong	0	0	0	0	0	0.5	0.5	0	0	0	0	0	1	0	0	0	0	0	0	0	0	0	0	0	0	0	0	0	0	0	0	0	0	0	3	51.03013699	[45-55]	ESS	580
ESS003	L	-5.065762712	1289.06	1210.94	1523.44	1366.94	8.315277778	M	NigCong	AtlCong	0	0	0	0	0	0.5	1	0	0	0	0	0	0	0	0	0	0	0	0	0	0	0	0	0	0	0	0	0	0	0	0	0	0	0	2	35.01917808	[35-45[	ESS	580
ESS003	R	-7.072881356	1132.81	1093.75	1210.94	1152.25	10.651875	M	NigCong	AtlCong	0	0	0	0	0	0.5	1	0	0	0	0	0	0	0	0	0	0	0	0	0	0	0	0	0	0	0	0	0	0	0	0	0	0	0	2	35.01917808	[35-45[	ESS	580
ESS004	R	4.39759887	1093.75	1015.62	2968.75	1992.12	11.56372549	M	NigCong	AtlCong	0	0	0	0	0	0.5	1	0	1	0	0	0	0	0	0	0	0	0	0	0	0	0	0	0	0	0	0	0	0	0	0	0	0	0	3	50.03013699	[45-55]	ESS	580
ESS005	L	-1.28529661	1328.12	1289.06	2773.44	2031.06	4.311217949	M	NigCong	AtlCong	0	0	0	0	0	0.5	0.5	0	0	0	0	0	1	0	0	0	0	0	0	0	0	0	0	0	0	0	0	0	0	0	0	0	0	0	3	30.01643836	[25-35[	ESS	580
ESS005	R	-1.062224576	1679.69	1640.62	2031.25	1835.62	14.55818182	M	NigCong	AtlCong	0	0	0	0	0	0.5	0.5	0	0	0	0	0	1	0	0	0	0	0	0	0	0	0	0	0	0	0	0	0	0	0	0	0	0	0	3	30.01643836	[25-35[	ESS	580
ESS006	L	3.470699153	898.44	703.12	2851.56	1777.12	8.419508929	F	NigCong	AtlCong	0	0	0	0	0	0.5	1	0	0	0	0	0	0	0	0	0	0	0	0	0	0	0	0	0	0	0	0	0	0	0	0	0	0	0	2	19.00821918	[18-25[	ESS	580
ESS006	R	2.537012712	1015.62	625	1054.69	839.5	15.5575	F	NigCong	AtlCong	0	0	0	0	0	0.5	1	0	0	0	0	0	0	0	0	0	0	0	0	0	0	0	0	0	0	0	0	0	0	0	0	0	0	0	2	19.00821918	[18-25[	ESS	580
ESS007	L	3.591673729	1054.69	976.56	1484.38	1230.06	16.74178571	F	NigCong	AtlCong	0	0	0	0	0	0.5	1	0	0	0	0	0	0	0	0	0	0	0	0	0	0	0	0	0	0	0	0	0	0	0	0	0	0	0	2	31.01643836	[25-35[	ESS	580
ESS007	R	3.592983051	1289.06	937.5	1992.19	1464.5	13.78042857	F	NigCong	AtlCong	0	0	0	0	0	0.5	1	0	0	0	0	0	0	0	0	0	0	0	0	0	0	0	0	0	0	0	0	0	0	0	0	0	0	0	2	31.01643836	[25-35[	ESS	580
ESS008	L	-2.23970339	1367.19	1250	1484.38	1367	21.40428571	M	NigCong	AtlCong	0	0	0	0	0	0.5	1	0	0	0	0	0	0	0	0	0	0	0	0	0	0	0	0	0	0	0	0	0	0	0	0	0	0	0	2	25.01369863	[25-35[	ESS	580
ESS009	L	-6.174745763	1445.31	546.88	2460.94	1503.88	1.9816	F	NigCong	AtlCong	0	0	0	0	0	0.5	0.5	0	0	0	0	0	0	1	0	0	0	0	0	0	0	0	0	0	0	0	0	0	0	0	0	0	0	0	3	22.0109589	[18-25[	ESS	580
ESS009	R	-2.772118644	1562.5	1484.38	1601.56	1542.88	14.151875	F	NigCong	AtlCong	0	0	0	0	0	0.5	0.5	0	0	0	0	0	0	1	0	0	0	0	0	0	0	0	0	0	0	0	0	0	0	0	0	0	0	0	3	22.0109589	[18-25[	ESS	580
ESS010	L	-0.756737288	1484.38	1171.88	2617.19	1894.38	4.830855263	M	NigCong	AtlCong	0	0	0	0	0	0.5	1	0	0	0	0	0	0.5	0	0	0	0	0	0	0	0	0	0	0	0	0	0	0	0	0	0	0	0	0	3	19.00821918	[18-25[	ESS	580
ESS010	R	-9.367351695	1640.62	1250	3750	2500	-5.233269231	M	NigCong	AtlCong	0	0	0	0	0	0.5	1	0	0	0	0	0	0.5	0	0	0	0	0	0	0	0	0	0	0	0	0	0	0	0	0	0	0	0	0	3	19.00821918	[18-25[	ESS	580
ESS011	L	0.870021186	1445.31	1093.75	2500	1796.75	6.446013514	F	NigCong	AtlCong	0	0	0	0	0	0.5	0.5	0	0	0	0	0	1	0	0	0	0	0	0	0	0	0	0	0	0	0	0	0	0	0	0	0	0	0	3	22.0109589	[18-25[	ESS	580
ESS011	R	-1.547237288	1289.06	1015.62	1367.19	1191.12	12.1494	F	NigCong	AtlCong	0	0	0	0	0	0.5	0.5	0	0	0	0	0	1	0	0	0	0	0	0	0	0	0	0	0	0	0	0	0	0	0	0	0	0	0	3	22.0109589	[18-25[	ESS	580
ESS012	L	0.146864407	1523.44	898.44	1718.75	1308.44	10.85295455	F	NigCong	AtlCong	0	0	0	0	0	0.5	1	0	0	0	0	0	0	0	0.5	0	0	0	0	0	0	0	0	0	0	0	0	0	0	0	0	0	0	0	3	19.00821918	[18-25[	ESS	580
ESS012	R	-2.695572034	1601.56	1250	1757.81	1503.5	11.69625	F	NigCong	AtlCong	0	0	0	0	0	0.5	1	0	0	0	0	0	0	0	0.5	0	0	0	0	0	0	0	0	0	0	0	0	0	0	0	0	0	0	0	3	19.00821918	[18-25[	ESS	580
ESS013	L	-0.92845339	1406.25	1367.19	1445.31	1406.19	25.94666667	M	NigCong	AtlCong	0	0	0	0	0	0.5	1	0	0	0	0	0	0	0	0	0	0	0	0	0	0	0	0	0	0	0	0	0	0	0	0	0	0	0	2	28.01643836	[25-35[	ESS	580
ESS013	R	0.212733051	1210.94	976.56	2070.31	1523.06	13.51068966	M	NigCong	AtlCong	0	0	0	0	0	0.5	1	0	0	0	0	0	0	0	0	0	0	0	0	0	0	0	0	0	0	0	0	0	0	0	0	0	0	0	2	28.01643836	[25-35[	ESS	580
LEI001	L	-1.904576271	1054.69	976.56	1562.5	1269.06	7.640833333	M	IndEu	Germ	0	0	0	0	1	0	0	0	0	0	0	0	0	0	0	0	0	0	0	0	0	0	0	0	0	0	0	0	0	0	0	0	0	0	1	24.99178082	[18-25[	LEI	58
LEI001	R	-9.461158192	937.5	859.38	1171.88	1015.38	4.428888889	M	IndEu	Germ	0	0	0	0	1	0	0	0	0	0	0	0	0	0	0	0	0	0	0	0	0	0	0	0	0	0	0	0	0	0	0	0	0	0	1	24.99178082	[18-25[	LEI	58
LEI002	L	-4.982542373	1914.06	1210.94	1953.12	1581.94	4.8	F	IndEu	Germ	0	0	0	0	1	0	0	0	0	0	0	0	0	0	0	0	0	0	0	0	0	0	0	0	0	0	0	0	0	0	0	0.5	0	0	2	44.8630137	[35-45[	LEI	58
LEI002	R	-4.683954802	1210.94	1132.81	1250	1191.31	15.32416667	F	IndEu	Germ	0	0	0	0	1	0	0	0	0	0	0	0	0	0	0	0	0	0	0	0	0	0	0	0	0	0	0	0	0	0	0	0.5	0	0	2	44.8630137	[35-45[	LEI	58
LEI003	L	-0.080254237	2148.44	1484.38	2265.62	1874.88	15.7231746	M	IndEu	Germ	0	0	0	0	1	0	0	0	0	0	0	0	0	0	0	0	0	0	0	0	0	0	0	0	0	0	0	0	0	0	0	0	0	0	1	41.41643836	[35-45[	LEI	58
LEI003	R	0.054152542	1445.31	1367.19	2265.62	1816.19	10.30416667	M	IndEu	Germ	0	0	0	0	1	0	0	0	0	0	0	0	0	0	0	0	0	0	0	0	0	0	0	0	0	0	0	0	0	0	0	0	0	0	1	41.41643836	[35-45[	LEI	58
LEI004	L	-2.542485876	1367.19	1328.12	2031.25	1679.62	6.664385965	F	IndEu	Germ	0	0	0	0	1	0	0	0	0	0	0	0	0	0	0	0	0	0	0	0	0	0	0	0	0	0	0	0	0	0	0	0	0	0	1	48.02191781	[45-55]	LEI	58
LEI004	R	-2.932344633	1250	1210.94	3281.25	2245.94	-1.530925926	F	IndEu	Germ	0	0	0	0	1	0	0	0	0	0	0	0	0	0	0	0	0	0	0	0	0	0	0	0	0	0	0	0	0	0	0	0	0	0	1	48.02191781	[45-55]	LEI	58
LEI005	L	-2.304576271	1953.12	1835.94	2031.25	1933.44	11.89111111	M	IndEu	Germ	0	0	0	0	1	0	0	0	0	0	0	0	0	0	0	0	0	0	0	0	0	0	0	0	0	0	0	0	0	0	0	0	0	0	1	45.25479452	[45-55]	LEI	58
LEI005	R	-3.644180791	1835.94	1093.75	2890.62	1991.75	1.795319149	M	IndEu	Germ	0	0	0	0	1	0	0	0	0	0	0	0	0	0	0	0	0	0	0	0	0	0	0	0	0	0	0	0	0	0	0	0	0	0	1	45.25479452	[45-55]	LEI	58
LEI006	L	-7.272288136	2382.81	2343.75	2617.19	2480.25	5.981666667	M	IndEu	Germ	0	0	0	0	1	0	0	0	0	0	0	0	0	0	0	0	0	0	0	0	0	0	0	0	0	0	0	0	0	0	0	0	0	0	1	44.63013699	[35-45[	LEI	58
LEI006	R	-6.838163842	3437.5	3203.12	3632.81	3417.62	5.4925	M	IndEu	Germ	0	0	0	0	1	0	0	0	0	0	0	0	0	0	0	0	0	0	0	0	0	0	0	0	0	0	0	0	0	0	0	0	0	0	1	44.63013699	[35-45[	LEI	58
LEI007	L	-3.459745763	1054.69	859.38	1523.44	1191.38	7.422407407	M	IndEu	Germ	0	0	0	0	1	0	0	0	0	0	0	0	0	0	0	0	0	0	0	0	0	0	0	0	0	0	0	0	0	0	0	0	0	0	1	49.30684932	[45-55]	LEI	58
LEI007	R	-1.724293785	1835.94	1796.88	1875	1835.88	12.11888889	M	IndEu	Germ	0	0	0	0	1	0	0	0	0	0	0	0	0	0	0	0	0	0	0	0	0	0	0	0	0	0	0	0	0	0	0	0	0	0	1	49.30684932	[45-55]	LEI	58
LEI008	R	0.797316384	3515.62	3476.56	3554.69	3515.56	11.41111111	F	IndEu	Germ	0	0	0	0	1	0	0	0	0	0	0	0	0	0	0	0	0	0	0	0	0	0	0	0	0	0	0	0	0	0	0	0	0	0	1	31.44657534	[25-35[	LEI	58
LEI009	L	-3.46180791	1328.12	1289.06	1367.19	1328.06	10.29888889	F	IndEu	Germ	0	0	0	0	1	0	0	0	0	0	0	0	0	0	0	0	0	0	0	0	0	0	0	0	0	0	0	0	0	0	0	0	0	0	1	35.4630137	[35-45[	LEI	58
LEI009	R	-4.970960452	703.12	664.06	1835.94	1249.56	0.718602151	F	IndEu	Germ	0	0	0	0	1	0	0	0	0	0	0	0	0	0	0	0	0	0	0	0	0	0	0	0	0	0	0	0	0	0	0	0	0	0	1	35.4630137	[35-45[	LEI	58
LEI010	L	-1.603389831	2851.56	2773.44	3437.5	3105.44	7.894861111	F	IndEu	Germ	0	0	0	0	1	0	0	0	0	0	0	0	0	0	0	0	0	0	0	0	0	0	0	0	0	0	0	0	0	0	0	0	0	0	1	24.66027397	[18-25[	LEI	58
LEI010	R	3.274576271	3398.44	1601.56	3437.5	2519.06	5.724722222	F	IndEu	Germ	0	0	0	0	1	0	0	0	0	0	0	0	0	0	0	0	0	0	0	0	0	0	0	0	0	0	0	0	0	0	0	0	0	0	1	24.66027397	[18-25[	LEI	58
LEI011	L	-0.786129944	1210.94	1171.88	2382.81	1776.88	8.237916667	F	IndEu	Germ	0	0	0	0	1	0	0	0	0	0	0	0	0	0	0	0	0	0	0	0	0	0	0	0	0	0	0	0	0	0	0	0	0	0	1	50.8739726	[45-55]	LEI	58
LEI011	R	1.643135593	1054.69	937.5	1640.62	1289	12.66982456	F	IndEu	Germ	0	0	0	0	1	0	0	0	0	0	0	0	0	0	0	0	0	0	0	0	0	0	0	0	0	0	0	0	0	0	0	0	0	0	1	50.8739726	[45-55]	LEI	58
LEI012	L	-6.149830508	1445.31	1093.75	1523.44	1308.25	9.078611111	F	IndEu	Germ	0	0	0	0	1	0	0	0	0	0	0	0	0	0	0	0	0	0	0	0	0	0	0	0	0	0	0	0	0	0	0	0	0	0	1	47.95068493	[45-55]	LEI	58
LEI012	R	-1.931271186	1406.25	703.12	1445.31	1074.12	2.2595	F	IndEu	Germ	0	0	0	0	1	0	0	0	0	0	0	0	0	0	0	0	0	0	0	0	0	0	0	0	0	0	0	0	0	0	0	0	0	0	1	47.95068493	[45-55]	LEI	58
LEI013	L	-9.639661017	2304.69	703.12	2656.25	1679.62	-4.558823529	M	IndEu	Germ	0	0	0	0	1	0	0	0	0	0	0	0	0	0	0	0	0	0	0	0	0	0	0	0	0	0	0	0	0	0	0	0	0	0	1	47.89589041	[45-55]	LEI	58
LEI013	R	-6.688587571	1406.25	1132.81	2851.56	1991.81	1.502518519	M	IndEu	Germ	0	0	0	0	1	0	0	0	0	0	0	0	0	0	0	0	0	0	0	0	0	0	0	0	0	0	0	0	0	0	0	0	0	0	1	47.89589041	[45-55]	LEI	58
LEI014	L	1.809011299	1875	1757.81	1992.19	1874.81	17.77238095	F	IndEu	Germ	0	0	0	0	1	0	0	0	0	0	0	0	0	0	0	0	0	0	0	0	0	0	0	0	0	0	0	0	0	0	0	0	0	0	1	48.32054795	[45-55]	LEI	58
LEI014	R	-0.03700565	1679.69	1640.62	2539.06	2089.62	9.691944444	F	IndEu	Germ	0	0	0	0	1	0	0	0	0	0	0	0	0	0	0	0	0	0	0	0	0	0	0	0	0	0	0	0	0	0	0	0	0	0	1	48.32054795	[45-55]	LEI	58
LEI015	L	1.360056497	2070.31	2031.25	2109.38	2070.25	14.42222222	M	IndEu	Germ	0	0	0	0	1	0	0	0	0	0	0	0	0	0	0	0	0	0	0	0	0	0	0	0	0	0	0	0	0	0	0	0	0	0	1	42.86027397	[35-45[	LEI	58
LEI015	R	4.428531073	2460.94	2421.88	3554.69	2987.88	13.12222222	M	IndEu	Germ	0	0	0	0	1	0	0	0	0	0	0	0	0	0	0	0	0	0	0	0	0	0	0	0	0	0	0	0	0	0	0	0	0	0	1	42.86027397	[35-45[	LEI	58
LEI016	L	-5.144915254	2812.5	1718.75	3046.88	2382.75	1.453142857	M	IndEu	Germ	0	0	0	0	1	0	0	0	0	0	0	0	0	0	0	0	0	0	0	0	0	0	0	0	0	0	0	0	0	0	0	0	0	0	1	29.69041096	[25-35[	LEI	58
LEI016	R	-4.084689266	1953.12	976.56	2226.56	1601.56	2.718888889	M	IndEu	Germ	0	0	0	0	1	0	0	0	0	0	0	0	0	0	0	0	0	0	0	0	0	0	0	0	0	0	0	0	0	0	0	0	0	0	1	29.69041096	[25-35[	LEI	58
LEI017	L	1.115649718	1562.5	1523.44	3750	2636.44	6.03137931	F	IndEu	Germ	0	0	0	0	1	0	0	0	0	0	0	0	0	0	0	0	0	0	0	0	0	0	0	0	0	0	0	0	0	0	0	0	0	0	1	32.72328767	[25-35[	LEI	58
LEI017	R	5.59960452	1171.88	898.44	1484.38	1190.94	15.93020833	F	IndEu	Germ	0	0	0	0	1	0	0	0	0	0	0	0	0	0	0	0	0	0	0	0	0	0	0	0	0	0	0	0	0	0	0	0	0	0	1	32.72328767	[25-35[	LEI	58
LEI018	L	1.657118644	1640.62	1601.56	2265.62	1933.56	4.497777778	F	IndEu	Germ	0	0	0	0	1	0	0	0	0	0	0	0	0	0	0	0	0	0	0	0	0	0	0	0	0	0	0	0	0	0	0	0	0	0	1	34.34246575	[25-35[	LEI	58
LEI018	R	-0.091666667	3164.06	1132.81	3203.12	2167.81	3.254320988	F	IndEu	Germ	0	0	0	0	1	0	0	0	0	0	0	0	0	0	0	0	0	0	0	0	0	0	0	0	0	0	0	0	0	0	0	0	0	0	1	34.34246575	[25-35[	LEI	58
LEI020	L	-8.214067797	1718.75	1640.62	1796.88	1718.62	7.648	M	IndEu	Germ	0	0	0	0	1	0	0	0	0	0	0	0	0	0	0	0	0	0	0	0	0	0	0	0	0	0	0	0	0	0	0	0	0	0	1	47.1890411	[45-55]	LEI	58
LEI020	R	-5.635988701	3046.88	1523.44	3867.19	2694.94	-5.16010929	M	IndEu	Germ	0	0	0	0	1	0	0	0	0	0	0	0	0	0	0	0	0	0	0	0	0	0	0	0	0	0	0	0	0	0	0	0	0	0	1	47.1890411	[45-55]	LEI	58
LEI021	L	-8.957683616	1875	1796.88	1914.06	1855.38	4.755833333	M	IndEu	Germ	0	0	0	0	1	0	0	0	0	0	0	0	0	0	0	0	0	0	0	0	0	0	0	0	0	0	0	0	0	0	0.5	0	0	0	2	27.02739726	[25-35[	LEI	58
LEI022	L	1.466412429	1835.94	1289.06	3554.69	2421.56	6.28220339	M	IndEu	Germ	0	0	0	0	1	0	0	0	0	0	0	0	0	0	0	0	0	0	0	0	0	0	0	0	0	0	0	0	0	0	0	0	0	0	1	50.23561644	[45-55]	LEI	58
LEI022	R	0.446822034	1757.81	1640.62	2343.75	1992.12	10.89342105	M	IndEu	Germ	0	0	0	0	1	0	0	0	0	0	0	0	0	0	0	0	0	0	0	0	0	0	0	0	0	0	0	0	0	0	0	0	0	0	1	50.23561644	[45-55]	LEI	58
LEI023	L	-1.633305085	1406.25	1328.12	3203.12	2265.62	0.755170068	M	IndEu	Germ	0	0	0	0	1	0	0	0	0	0	0	0	0	0	0	0	0	0	0	0	0	0	0	0	0	0	0	0	0	0	0	0	0	0	1	20.42739726	[18-25[	LEI	58
LEI023	R	-4.178870056	1796.88	1757.81	1875	1816.31	10.97166667	M	IndEu	Germ	0	0	0	0	1	0	0	0	0	0	0	0	0	0	0	0	0	0	0	0	0	0	0	0	0	0	0	0	0	0	0	0	0	0	1	20.42739726	[18-25[	LEI	58
LEI024	L	-7.652853107	1093.75	1015.62	1718.75	1367.12	4.779824561	M	IndEu	Germ	0	0	0	0	1	0	0	0	0	0	0	0	0	0	0	0	0	0	0	0	0	0	0	0	0	0	0	0	0	0	0	0	0	0	1	40.29041096	[35-45[	LEI	58
LEI024	R	-4.892754237	898.44	859.38	1445.31	1151.88	6.4759375	M	IndEu	Germ	0	0	0	0	1	0	0	0	0	0	0	0	0	0	0	0	0	0	0	0	0	0	0	0	0	0	0	0	0	0	0	0	0	0	1	40.29041096	[35-45[	LEI	58
LEI025	L	-1.599519774	1171.88	1054.69	1250	1152.19	8.628333333	F	IndEu	Germ	0	0	0	0	1	0	0	0	0	0	0	0	0	0	0	0	0	0	0	0	0	0	0	0	0	0	0	0	0	0	0	0	0	0	1	49.16712329	[45-55]	LEI	58
LEI025	R	-1.984971751	1796.88	1484.38	2812.5	2148.38	5.070571429	F	IndEu	Germ	0	0	0	0	1	0	0	0	0	0	0	0	0	0	0	0	0	0	0	0	0	0	0	0	0	0	0	0	0	0	0	0	0	0	1	49.16712329	[45-55]	LEI	58
LEI026	L	-10.85155367	1015.62	976.56	1015.62	996.06	4.363333333	M	IndEu	Germ	0	0	0	0	1	0	0	0	0	0	0	0	0	0	0	0	0	0	0	0	0	0	0	0	0	0	0	0	0	0	0	0	0	0	1	39.21643836	[35-45[	LEI	58
LEI026	R	-8.64440678	4921.88	1992.19	4960.94	3476.19	-6.421428571	M	IndEu	Germ	0	0	0	0	1	0	0	0	0	0	0	0	0	0	0	0	0	0	0	0	0	0	0	0	0	0	0	0	0	0	0	0	0	0	1	39.21643836	[35-45[	LEI	58
LEI027	L	6.951186441	1484.38	976.56	4140.62	2558.56	9.187886179	F	IndEu	Germ	0	0	0	0	1	0	0	0	0	0	0	0	0	0	0	0	0	0	0	0	0	0	0	0	0	0	0	0	0	0	0	0	0	0	1	25.06575342	[25-35[	LEI	58
LEI027	R	9.699322034	1445.31	1367.19	1523.44	1445.19	22.15066667	F	IndEu	Germ	0	0	0	0	1	0	0	0	0	0	0	0	0	0	0	0	0	0	0	0	0	0	0	0	0	0	0	0	0	0	0	0	0	0	1	25.06575342	[25-35[	LEI	58
LEI028	L	-0.822224576	3085.94	1250	3437.5	2343.5	3.850175439	M	IndEu	Germ	0	0	0	0	1	0	0	0	0	0	0	0	0	0	0	0	0	0	0	0	0	0	0	0	0	0	0	0	0	0	0	0	0	0	1	28.20547945	[25-35[	LEI	58
LEI028	R	0.920635593	1289.06	1015.62	3046.88	2031.12	6.882169811	M	IndEu	Germ	0	0	0	0	1	0	0	0	0	0	0	0	0	0	0	0	0	0	0	0	0	0	0	0	0	0	0	0	0	0	0	0	0	0	1	28.20547945	[25-35[	LEI	58
LEI029	L	-3.716355932	1171.88	1093.75	1289.06	1191.25	8.731666667	F	IndEu	Germ	0	0	0	0	1	0	0	0	0	0	0	0	0	0	0	0	0	0	0	0	0	0	0	0	0	0	0	0	0	0	0	0	0	0	1	41.89863014	[35-45[	LEI	58
LEI029	R	-1.98039548	1250	820.31	3281.25	2050.31	3.466666667	F	IndEu	Germ	0	0	0	0	1	0	0	0	0	0	0	0	0	0	0	0	0	0	0	0	0	0	0	0	0	0	0	0	0	0	0	0	0	0	1	41.89863014	[35-45[	LEI	58
LEI030	L	1.269322034	1328.12	1250	1562.5	1406	11.76555556	F	IndEu	Germ	0	0	0	0	1	0	0	0	0	0	0	0	0	0	0	0	0	0	0	0	0	0	0	0	0	0	0	0	0	0	0	0	0	0	1	32.00273973	[25-35[	LEI	58
LEI030	R	-0.970084746	1445.31	1406.25	1484.38	1445.25	15.11555556	F	IndEu	Germ	0	0	0	0	1	0	0	0	0	0	0	0	0	0	0	0	0	0	0	0	0	0	0	0	0	0	0	0	0	0	0	0	0	0	1	32.00273973	[25-35[	LEI	58
LEI031	L	3.793531073	1757.81	1523.44	3632.81	2577.94	8.649454545	F	IndEu	Germ	0	0	0	0	1	0	0	0	0	0	0	0	0	0	0	0	0	0	0	0	0	0	0	0	0	0	0	0	0	0	0	0	0	0	1	22.00821918	[18-25[	LEI	58
LEI031	R	3.210310734	1914.06	898.44	3867.19	2382.44	6.815800866	F	IndEu	Germ	0	0	0	0	1	0	0	0	0	0	0	0	0	0	0	0	0	0	0	0	0	0	0	0	0	0	0	0	0	0	0	0	0	0	1	22.00821918	[18-25[	LEI	58
LEI032	L	-3.034491525	1679.69	1132.81	3710.94	2421.81	-0.084577114	M	IndEu	Germ	0	0	0	0	1	0	0	0	0	0	0	0	0	0	0	0	0	0	0	0	0	0	0	0	0	0	0	0	0	0	0	0	0	0	1	22.33972603	[18-25[	LEI	58
LEI032	R	-2.220903955	1718.75	1640.62	1757.81	1699.12	11.78166667	M	IndEu	Germ	0	0	0	0	1	0	0	0	0	0	0	0	0	0	0	0	0	0	0	0	0	0	0	0	0	0	0	0	0	0	0	0	0	0	1	22.33972603	[18-25[	LEI	58
LEI033	L	3.875536723	1835.94	1796.88	3046.88	2421.88	10.77606061	F	IndEu	Germ	0	0	0	0	1	0	0	0	0	0	0	0	0	0	0	0	0	0	0	0	0	0	0	0	0	0	0	0	0	0	0	0	0	0	1	43.38082192	[35-45[	LEI	58
LEI033	R	4.166101695	1210.94	859.38	2031.25	1444.88	16.20225806	F	IndEu	Germ	0	0	0	0	1	0	0	0	0	0	0	0	0	0	0	0	0	0	0	0	0	0	0	0	0	0	0	0	0	0	0	0	0	0	1	43.38082192	[35-45[	LEI	58
LEI034	R	-8.832768362	1171.88	1093.75	1406.25	1249.75	1.034444444	F	IndEu	Germ	0	0	0	0	1	0	0	0	0	0	0	0	0	0	0	0	0	0	0	0	0	0	0	0	0	0	0	0	0	0	0	0	0	0	1	28.24383562	[25-35[	LEI	58
LEI035	L	-3.222881356	3046.88	1445.31	3125	2284.81	3.62280303	F	IndEu	Germ	0	0	0	0	1	0	0	0	0	0	0	0	0	0	0	0	0	0	0	0	0	0	0	0	0	0	0	0	0	0	0	0	0	0	1	21.28219178	[18-25[	LEI	58
LEI035	R	1.49680791	1367.19	1015.62	2695.31	1855.12	6.678863636	F	IndEu	Germ	0	0	0	0	1	0	0	0	0	0	0	0	0	0	0	0	0	0	0	0	0	0	0	0	0	0	0	0	0	0	0	0	0	0	1	21.28219178	[18-25[	LEI	58
LEI036	L	-2.795508475	1406.25	1015.62	1445.31	1230.12	7.738125	M	IndEu	Germ	0	0	0	0	1	0	0	0	0	0	0	0	0	0	0	0	0	0	0	0	0	0	0	0	0	0	0	0	0	0	0	0	0	0	1	51.79178082	[45-55]	LEI	58
LEI036	R	-2.538079096	1367.19	1328.12	2656.25	1992.12	1.772761905	M	IndEu	Germ	0	0	0	0	1	0	0	0	0	0	0	0	0	0	0	0	0	0	0	0	0	0	0	0	0	0	0	0	0	0	0	0	0	0	1	51.79178082	[45-55]	LEI	58
LEI037	L	-2.946242938	1171.88	1093.75	1210.94	1152.25	12.67833333	F	IndEu	Germ	0	0	0	0	1	0	0	0	0	0	0	0	0	0	0	0	0	0	0	0	0	0	0	0	0	0	0	0	0	0	0	0	0	0	1	49.91232877	[45-55]	LEI	58
LEI037	R	-5.307824859	1289.06	1015.62	2148.44	1581.62	2.260333333	F	IndEu	Germ	0	0	0	0	1	0	0	0	0	0	0	0	0	0	0	0	0	0	0	0	0	0	0	0	0	0	0	0	0	0	0	0	0	0	1	49.91232877	[45-55]	LEI	58
LEI038	L	-4.769915254	1445.31	1367.19	1562.5	1464.69	11.96888889	M	IndEu	Germ	0	0	0	0	1	0	0	0	0	0	0	0	0	0	0	0	0	0	0	0	0	0	0	0	0	0	0	0	0	0	0	0	0	0	1	27.09589041	[25-35[	LEI	58
LEI038	R	-4.094265537	1054.69	1015.62	1562.5	1288.62	3.395111111	M	IndEu	Germ	0	0	0	0	1	0	0	0	0	0	0	0	0	0	0	0	0	0	0	0	0	0	0	0	0	0	0	0	0	0	0	0	0	0	1	27.09589041	[25-35[	LEI	58
LEI039	L	-3.647514124	1289.06	937.5	1328.12	1132.5	2.949393939	F	IndEu	Germ	0	0	0	0	1	0	0	0	0	0	0	0	0	0	0	0	0	0	0	0	0	0	0	0	0	0	0	0	0	0	0	0	0	0	1	32.10136986	[25-35[	LEI	58
LEI039	R	-2.516497175	1171.88	1093.75	3398.44	2245.75	-0.188277778	F	IndEu	Germ	0	0	0	0	1	0	0	0	0	0	0	0	0	0	0	0	0	0	0	0	0	0	0	0	0	0	0	0	0	0	0	0	0	0	1	32.10136986	[25-35[	LEI	58
LEI040	L	-5.575819209	1015.62	937.5	1562.5	1250	5.044705882	F	IndEu	Germ	0	0	0	0	1	0	0	0	0	0	0	0	0	0	0	0	0	0	0	0	0	0	0	0	0	0	0	0	0	0	0	0	0	0	1	24.73424658	[18-25[	LEI	58
LEI040	R	-6.180564972	1250	1210.94	1289.06	1249.94	12.22111111	F	IndEu	Germ	0	0	0	0	1	0	0	0	0	0	0	0	0	0	0	0	0	0	0	0	0	0	0	0	0	0	0	0	0	0	0	0	0	0	1	24.73424658	[18-25[	LEI	58
LEI041	L	-8.104887006	1367.19	1289.06	1796.88	1542.56	2.426428571	M	IndEu	Germ	0	0	0	0	1	0	0	0	0	0	0	0	0	0	0	0	0	0	0	0	0	0	0	0	0	0	0	0	0	0	0	0	0	0	1	47.94520548	[45-55]	LEI	58
LEI041	R	-4.248785311	2304.69	1328.12	2460.94	1894.12	0.119555556	M	IndEu	Germ	0	0	0	0	1	0	0	0	0	0	0	0	0	0	0	0	0	0	0	0	0	0	0	0	0	0	0	0	0	0	0	0	0	0	1	47.94520548	[45-55]	LEI	58
LEI042	L	-2.702316384	2382.81	1523.44	3242.19	2382.44	2.213037037	F	IndEu	Germ	0	0	0	0	1	0	0	0	0	0	0	0	0	0	0	0	0	0	0	0	0	0	0	0	0	0	0	0	0	0	0	0	0	0	1	46.03835616	[45-55]	LEI	58
LEI042	R	-1.651977401	1171.88	1132.81	1210.94	1171.81	11.16444444	F	IndEu	Germ	0	0	0	0	1	0	0	0	0	0	0	0	0	0	0	0	0	0	0	0	0	0	0	0	0	0	0	0	0	0	0	0	0	0	1	46.03835616	[45-55]	LEI	58
LEI043	R	-8.333707627	3398.44	3164.06	3437.5	3300.56	4.91375	F	IndEu	Germ	0	0	0	0	1	0	0	0	0	0	0	0	0	0	0	0	0	0	0	0	0	0	0	0	0	0	0	0	0	0	0	0	0	0	1	50.03561644	[45-55]	LEI	58
MEB001	L	-5.192655367	1796.88	1210.94	1992.19	1601.44	6.124444444	M	NigCong	AtlCong	0	0	0	0	0	0.5	1	0	0	0	0	0	0	0	0	0	0	0	0	0	0	0	0	0	0	0	0	0	0	0	0	0	0	0	2	51.03013699	[45-55]	MEB	580
MEB001	R	-2.721101695	1914.06	1484.38	2109.38	1796.88	6.305882353	M	NigCong	AtlCong	0	0	0	0	0	0.5	1	0	0	0	0	0	0	0	0	0	0	0	0	0	0	0	0	0	0	0	0	0	0	0	0	0	0	0	2	51.03013699	[45-55]	MEB	580
MEB002	L	-4.570889831	2460.94	2070.31	2539.06	2304.31	2.598846154	M	NigCong	AtlCong	0	0	0	0	0	0.5	1	0	0	0	0	0	0	0	0	0	0	0	0	0	0	0	0	0	0	0	0	0	0	0	0	0	0	0	2	45.02739726	[45-55]	MEB	580
MEB002	R	-1.271122881	2539.06	2460.94	2617.19	2538.94	14.4965	M	NigCong	AtlCong	0	0	0	0	0	0.5	1	0	0	0	0	0	0	0	0	0	0	0	0	0	0	0	0	0	0	0	0	0	0	0	0	0	0	0	2	45.02739726	[45-55]	MEB	580
MEB004	L	6.285508475	1640.62	1328.12	1718.75	1523.12	17.78863636	M	NigCong	AtlCong	0	0	0	0	0	0.5	1	0	0	0	0	0	0	0	0	0	0	0	0	0	0	0	0	0	0	0	0	0	0	0	0	0	0	0	2	48.03013699	[45-55]	MEB	580
MEB004	R	4.711567797	2539.06	1093.75	4257.81	2675.75	8.053628049	M	NigCong	AtlCong	0	0	0	0	0	0.5	1	0	0	0	0	0	0	0	0	0	0	0	0	0	0	0	0	0	0	0	0	0	0	0	0	0	0	0	2	48.03013699	[45-55]	MEB	580
MEB005	L	-8.154491525	1093.75	1054.69	1835.94	1445.19	-1.54202381	M	NigCong	AtlCong	0	0	0	0	0	0	1	0	0	0	0	0	0	0	0	0	0	0	0	0	0	0	0	0	0	0	0	0	0	0	0	0	0	0	1	51.03013699	[45-55]	MEB	580
MEB005	R	-7.187932203	1406.25	1093.75	1679.69	1386.25	7.20225	M	NigCong	AtlCong	0	0	0	0	0	0	1	0	0	0	0	0	0	0	0	0	0	0	0	0	0	0	0	0	0	0	0	0	0	0	0	0	0	0	1	51.03013699	[45-55]	MEB	580
MEB006	L	-6.321292373	1171.88	1132.81	1210.94	1171.81	8.6225	F	NigCong	AtlCong	0	0	0	0	0	0.5	1	0	0	0	0	0	0	0	0	0	0	0	0	0	0	0	0	0	0	0	0	0	0	0	0	0	0	0	2	42.02465753	[35-45[	MEB	580
MEB006	R	-7.634470339	1367.19	1328.12	1445.31	1386.62	9.65625	F	NigCong	AtlCong	0	0	0	0	0	0.5	1	0	0	0	0	0	0	0	0	0	0	0	0	0	0	0	0	0	0	0	0	0	0	0	0	0	0	0	2	42.02465753	[35-45[	MEB	580
MEB007	L	-3.821970339	1445.31	1406.25	1523.44	1464.75	20.191875	F	NigCong	AtlCong	0	0	0	0	0	0.5	1	0	0	0	0	0	0	0	0	0	0	0	0	0	0	0	0	0	0	0	0	0	0	0	0	0	0	0	2	44.02739726	[35-45[	MEB	580
MEB007	R	-0.911122881	1523.44	1445.31	1640.62	1542.81	21.2175	F	NigCong	AtlCong	0	0	0	0	0	0.5	1	0	0	0	0	0	0	0	0	0	0	0	0	0	0	0	0	0	0	0	0	0	0	0	0	0	0	0	2	44.02739726	[35-45[	MEB	580
MEB009	L	-0.601038136	2382.81	937.5	2890.62	1914	3.583823529	M	NigCong	AtlCong	0	0	0	0	0	0.5	1	0	0	0	0	0	0	0	0	0	0	0	0	0	0	0	0	0	0	0	0	0	0	0	0	0	0	0	2	49.03013699	[45-55]	MEB	580
MEB009	R	-1.764618644	1328.12	1289.06	2578.12	1933.56	4.268235294	M	NigCong	AtlCong	0	0	0	0	0	0.5	1	0	0	0	0	0	0	0	0	0	0	0	0	0	0	0	0	0	0	0	0	0	0	0	0	0	0	0	2	49.03013699	[45-55]	MEB	580
MEB010	L	-0.400211864	1445.31	937.5	1679.69	1308.5	10.53525	F	NigCong	AtlCong	0	0	0	0	0	0.5	0.5	0	0	0	0	0	0	0	0	1	0	0	0	0	0	0	0	0	0	0	0	0	0	0	0	0	0	0	3	37.02191781	[35-45[	MEB	580
MEB010	R	-3.488940678	937.5	898.44	1484.38	1190.94	9.91703125	F	NigCong	AtlCong	0	0	0	0	0	0.5	0.5	0	0	0	0	0	0	0	0	1	0	0	0	0	0	0	0	0	0	0	0	0	0	0	0	0	0	0	3	37.02191781	[35-45[	MEB	580
MEB012	L	-5.692775424	1718.75	1640.62	1875	1757.62	11.58678571	M	NigCong	AtlCong	0	0	0	0	0	0.5	1	0	0	0	0	0	0	0	0	0	0	0	0	0	0	0	0	0	0	0	0	0	0	0	0	0	0	0	2	40.02465753	[35-45[	MEB	580
MEB013	L	-1.874067797	1250	1210.94	1328.12	1269.44	18.548125	F	NigCong	AtlCong	0	0	0	0	0	0.5	1	0	0	0	0	0	0	0	0	0	0	0	0	0	0	0	0	0	0	0	0	0	0	0	0	0	0	0	2	21.0109589	[18-25[	MEB	580
MEB013	R	0.708644068	1523.44	1015.62	1562.5	1288.62	10.00466667	F	NigCong	AtlCong	0	0	0	0	0	0.5	1	0	0	0	0	0	0	0	0	0	0	0	0	0	0	0	0	0	0	0	0	0	0	0	0	0	0	0	2	21.0109589	[18-25[	MEB	580
MEB014	L	-6.249508475	1367.19	1289.06	1445.31	1367.06	16.652	F	NigCong	AtlCong	0	0	0	0	0	0.5	1	0	0	0	0	0	0	0	0	0	0	0	0	0	0	0	0	0	0	0	0	0	0	0	0	0	0	0	2	52.03287671	[45-55]	MEB	580
MEB014	R	-1.962944915	1640.62	1093.75	1679.69	1386.25	13.8765625	F	NigCong	AtlCong	0	0	0	0	0	0.5	1	0	0	0	0	0	0	0	0	0	0	0	0	0	0	0	0	0	0	0	0	0	0	0	0	0	0	0	2	52.03287671	[45-55]	MEB	580
MEB015	L	0.672033898	2070.31	1992.19	2148.44	2070.19	19.484	F	NigCong	AtlCong	0	0	0	0	0	0.5	1	0	0	0	0	0.5	0	0	0	0	0	0	0	0	0	0	0	0	0	0	0	0	0	0	0	0	0	0	3	38.02191781	[35-45[	MEB	580
MEB015	R	-2.803508475	2343.75	1640.62	2382.81	2011.62	6.6505	F	NigCong	AtlCong	0	0	0	0	0	0.5	1	0	0	0	0	0.5	0	0	0	0	0	0	0	0	0	0	0	0	0	0	0	0	0	0	0	0	0	0	3	38.02191781	[35-45[	MEB	580
MEB016	L	-0.924449153	1171.88	1132.81	1992.19	1562.31	10.94804348	F	NigCong	AtlCong	0	0	0	0	0	0.5	1	0	0	0	0	0	0	0	0	0	0	0	0	0	0	0	0	0	0	0	0	0	0	0	0	0	0	0	2	35.01917808	[35-45[	MEB	580
MEB016	R	3.568898305	1796.88	1093.75	2070.31	1581.75	12.10346154	F	NigCong	AtlCong	0	0	0	0	0	0.5	1	0	0	0	0	0	0	0	0	0	0	0	0	0	0	0	0	0	0	0	0	0	0	0	0	0	0	0	2	35.01917808	[35-45[	MEB	580
MEB017	L	2.464237288	742.19	703.12	2890.62	1796.62	4.712236842	M	NigCong	AtlCong	0	0	0	0	0	0.5	1	0	0	0	0	0	0	0	0	0	0	0	0	0	0	0	0	0	0	0	0	0	0	0	0	0	0	0	2	42.02465753	[35-45[	MEB	580
MEB017	R	1.117161017	1406.25	1367.19	3554.69	2460.69	3.852982456	M	NigCong	AtlCong	0	0	0	0	0	0.5	1	0	0	0	0	0	0	0	0	0	0	0	0	0	0	0	0	0	0	0	0	0	0	0	0	0	0	0	2	42.02465753	[35-45[	MEB	580
MEB018	L	3.67309322	1679.69	1171.88	2460.94	1816.38	12.955	F	NigCong	AtlCong	0	0	0	0	0	0.5	1	0	0	0	0	0	0	0	0	0	0	0	0	0	0	0	0	0	0	0	0	0	0	0	0	0	0	0	2	41.02465753	[35-45[	MEB	580
MEB018	R	5.950169492	1992.19	1171.88	2070.31	1620.88	13.8096875	F	NigCong	AtlCong	0	0	0	0	0	0.5	1	0	0	0	0	0	0	0	0	0	0	0	0	0	0	0	0	0	0	0	0	0	0	0	0	0	0	0	2	41.02465753	[35-45[	MEB	580
MEB019	L	-2.854474576	1484.38	1171.88	1523.44	1347.38	10.769	F	IndEu	Germ	0	0	0	0	0	0.5	0.5	0	0	0	0	0	0	0	0	0	1	0	0	0	0	0	0	0	0	0	0	0	0	0	0	0	0	0	3	36.02191781	[35-45[	MEB	580
MEB019	R	-0.926080508	1640.62	1523.44	1757.81	1640.44	18.82964286	F	IndEu	Germ	0	0	0	0	0	0.5	0.5	0	0	0	0	0	0	0	0	0	1	0	0	0	0	0	0	0	0	0	0	0	0	0	0	0	0	0	3	36.02191781	[35-45[	MEB	580
MEB021	L	-4.059385593	1484.38	1250	1523.44	1386.5	7.99	F	NigCong	AtlCong	0	0	0	0	0	0.5	1	0	0	0	0	0	0	0	0	0	0	0	0	0	0	0	0	0	0	0	0	0	0	0	0	0	0	0	2	52.03287671	[45-55]	MEB	580
MEB021	R	3.442436441	1132.81	898.44	1679.69	1288.94	9.518809524	F	NigCong	AtlCong	0	0	0	0	0	0.5	1	0	0	0	0	0	0	0	0	0	0	0	0	0	0	0	0	0	0	0	0	0	0	0	0	0	0	0	2	52.03287671	[45-55]	MEB	580
MEB022	L	10.54437853	2343.75	2109.38	2617.19	2362.88	20.35309524	F	NigCong	AtlCong	0	0	0	0	0	0.5	0.5	0	0	0	0	0	0	0	0	1	0	0	0	0	0	0	0	0	0	0	0	0	0	0	0	0	0	0	3	32.01917808	[25-35[	MEB	580
MEB022	R	-10.19955508	1210.94	1171.88	1640.62	1405.88	3.012115385	F	NigCong	AtlCong	0	0	0	0	0	0.5	0.5	0	0	0	0	0	0	0	0	1	0	0	0	0	0	0	0	0	0	0	0	0	0	0	0	0	0	0	3	32.01917808	[25-35[	MEB	580
MEB025	L	8.846737288	1835.94	1640.62	3515.62	2578.12	14.27795918	F	NigCong	AtlCong	0	0	0	0	0	0.5	1	0	0	0	0	0	0	0	0	0	0	0	0	0	0	0	0	0	0	0	0	0	0	0	0	0	0	0	2	49.03013699	[45-55]	MEB	580
MEB025	R	10.07144068	1054.69	1015.62	1250	1132.62	22.2625	F	NigCong	AtlCong	0	0	0	0	0	0.5	1	0	0	0	0	0	0	0	0	0	0	0	0	0	0	0	0	0	0	0	0	0	0	0	0	0	0	0	2	49.03013699	[45-55]	MEB	580
NUK001	L	-5.978672316	1718.75	1054.69	1757.81	1406.19	-1.218596491	F	Alta	Turk	1	0	0	0	0	0	0	0	0	0	0	0	0	0	0	0	0	0	0	0	0	0	0	0	0	0	0	0	0	0	0	0	0	0	1	42.02465753	[35-45[	NUK	77
NUK001	R	-2.951892655	1562.5	1484.38	1835.94	1659.88	5.903666667	F	Alta	Turk	1	0	0	0	0	0	0	0	0	0	0	0	0	0	0	0	0	0	0	0	0	0	0	0	0	0	0	0	0	0	0	0	0	0	1	42.02465753	[35-45[	NUK	77
NUK002	L	0.123389831	1054.69	898.44	3046.88	1972.44	3.031011905	F	Alta	Turk	1	0	0	0	0	0	0	0	0	0	0	0	0	0	0	0	0	0	0	0	0	0	0	0	0	0	0	0	0	0	0	0	0	0	1	36.02191781	[35-45[	NUK	77
NUK002	R	-3.666440678	1132.81	1054.69	1171.88	1113.19	11.24625	F	Alta	Turk	1	0	0	0	0	0	0	0	0	0	0	0	0	0	0	0	0	0	0	0	0	0	0	0	0	0	0	0	0	0	0	0	0	0	1	36.02191781	[35-45[	NUK	77
NUK003	L	-0.864830508	1054.69	937.5	2148.44	1542.5	7.297916667	F	Alta	Turk	1	0	0	0	0	0	0	0	0	0	0	0	0	0	0	0	0	0	0	0	0	0	0	0	0	0	0	0	0	0	0	0	0	0	1	30.01643836	[25-35[	NUK	77
NUK003	R	3.950536723	3007.81	1054.69	3437.5	2245.69	7.991612903	F	Alta	Turk	1	0	0	0	0	0	0	0	0	0	0	0	0	0	0	0	0	0	0	0	0	0	0	0	0	0	0	0	0	0	0	0	0	0	1	30.01643836	[25-35[	NUK	77
NUK004	L	-0.233220339	1484.38	1445.31	1562.5	1503.81	11.30833333	M	Alta	Turk	1	0	0	0	0	0	0	0	0	0	0	0	0	0	0	0	0	0	0	0	0	0	0	0	0	0	0	0	0	0	0	0	0	0	1	31.01643836	[25-35[	NUK	77
NUK004	R	-0.122902542	1484.38	1250	3007.81	2128.5	4.578043478	M	Alta	Turk	1	0	0	0	0	0	0	0	0	0	0	0	0	0	0	0	0	0	0	0	0	0	0	0	0	0	0	0	0	0	0	0	0	0	1	31.01643836	[25-35[	NUK	77
NUK005	L	0.499350282	1562.5	1484.38	2656.25	2069.88	3.528602151	F	Alta	Turk	1	0	0	0	0	0	0	0	0	0	0	0	0	0	0	0	0	0	0	0	0	0	0	0	0	0	0	0	0	0	0	0	0	0	1	32.01917808	[25-35[	NUK	77
NUK005	R	0.642909605	1328.12	1289.06	1406.25	1347.56	15.07583333	F	Alta	Turk	1	0	0	0	0	0	0	0	0	0	0	0	0	0	0	0	0	0	0	0	0	0	0	0	0	0	0	0	0	0	0	0	0	0	1	32.01917808	[25-35[	NUK	77
NUK006	L	4.276299435	976.56	898.44	3632.81	2265.44	7.175070423	F	Alta	Turk	1	0	0	0	0	0	0	0	0	0	0	0	0	0	0	0	0	0	0	0	0	0	0	0	0	0	0	0	0	0	0	0	0	0	1	28.01643836	[25-35[	NUK	77
NUK006	R	-2.676751412	1210.94	1171.88	3554.69	2362.88	0.644569892	F	Alta	Turk	1	0	0	0	0	0	0	0	0	0	0	0	0	0	0	0	0	0	0	0	0	0	0	0	0	0	0	0	0	0	0	0	0	0	1	28.01643836	[25-35[	NUK	77
NUK007	L	1.153580508	1953.12	1328.12	1992.19	1660.12	10.22638889	M	Alta	Turk	1	0	0	0	0	0	0	0	0	0	0	0	0	0	0	0	0	0	0	0	0	0	0	0	0	0	0	0	0	0	0	0	0	0	1	30.01643836	[25-35[	NUK	77
NUK007	R	-0.396129944	1718.75	1015.62	2695.31	1855.12	5.096742424	M	Alta	Turk	1	0	0	0	0	0	0	0	0	0	0	0	0	0	0	0	0	0	0	0	0	0	0	0	0	0	0	0	0	0	0	0	0	0	1	30.01643836	[25-35[	NUK	77
NUK008	L	-8.586129944	898.44	859.38	2070.31	1464.38	-4.6375	F	Alta	Turk	1	0	0	0	0	0	0	0	0	0	0	0	0	0	0	0	0	0	0	0	0	0	0	0	0	0	0	0	0	0	0	0	0	0	1	29.01643836	[25-35[	NUK	77
NUK008	R	-5.318615819	1289.06	1093.75	1445.31	1269.25	3.328666667	F	Alta	Turk	1	0	0	0	0	0	0	0	0	0	0	0	0	0	0	0	0	0	0	0	0	0	0	0	0	0	0	0	0	0	0	0	0	0	1	29.01643836	[25-35[	NUK	77
NUK009	L	-1.773474576	3437.5	3320.31	3515.62	3417.81	10.41555556	M	Alta	Turk	1	0	0	0	0	0	0	0	0	0	0	0	0	0	0	0	0	0	0	0	0	0	0	0	0	0	0	0	0	0	0	0	0	0	1	30.01643836	[25-35[	NUK	77
NUK009	R	-2.571440678	2187.5	1210.94	2343.75	1776.94	3.206666667	M	Alta	Turk	1	0	0	0	0	0	0	0	0	0	0	0	0	0	0	0	0	0	0	0	0	0	0	0	0	0	0	0	0	0	0	0	0	0	1	30.01643836	[25-35[	NUK	77
NUK010	L	-4.77200565	1250	1171.88	2812.5	1991.88	0.565426357	M	Alta	Turk	1	0	0	0	0	0	0	0	0	0	0	0	0	0	0	0	0	0	0	0	0	0	0	0	0	0	0	0	0	0	0	0	0	0	1	33.01917808	[25-35[	NUK	77
NUK010	R	-2.120734463	1367.19	1250	3476.56	2363	2.175689655	M	Alta	Turk	1	0	0	0	0	0	0	0	0	0	0	0	0	0	0	0	0	0	0	0	0	0	0	0	0	0	0	0	0	0	0	0	0	0	1	33.01917808	[25-35[	NUK	77
NUK011	L	0.373305085	2070.31	1484.38	2929.69	2206.88	6.052894737	F	Alta	Turk	1	0	0	0	0	0	0	0	0	0	0	0	0	0	0	0	0	0	0	0	0	0	0	0	0	0	0	0	0	0	0	0	0	0	1	31.01643836	[25-35[	NUK	77
NUK011	R	-0.146949153	1757.81	703.12	1835.94	1269.12	7.841666667	F	Alta	Turk	1	0	0	0	0	0	0	0	0	0	0	0	0	0	0	0	0	0	0	0	0	0	0	0	0	0	0	0	0	0	0	0	0	0	1	31.01643836	[25-35[	NUK	77
NUK013	L	-2.358587571	1445.31	1132.81	1484.38	1308.31	12.79066667	F	Alta	Turk	1	0	0	0	0	0	0	0	0	0	0	0	0	0	0	0	0	0	0	0	0	0	0	0	0	0	0	0	0	0	0	0	0	0	1	41.02465753	[35-45[	NUK	77
NUK013	R	-0.68684322	1406.25	1054.69	1406.25	1230.19	10.05075	F	Alta	Turk	1	0	0	0	0	0	0	0	0	0	0	0	0	0	0	0	0	0	0	0	0	0	0	0	0	0	0	0	0	0	0	0	0	0	1	41.02465753	[35-45[	NUK	77
NUK014	L	2.695762712	1718.75	820.31	3085.94	1952.81	8.257838983	F	Alta	Turk	1	0	0	0	0	0	0	0	0	0	0	0	0	0	0	0	0	0	0	0	0	0	0	0	0	0	0	0	0	0	0	0	0	0	1	32.01917808	[25-35[	NUK	77
NUK014	R	0.75980226	937.5	898.44	1328.12	1112.94	15.11555556	F	Alta	Turk	1	0	0	0	0	0	0	0	0	0	0	0	0	0	0	0	0	0	0	0	0	0	0	0	0	0	0	0	0	0	0	0	0	0	1	32.01917808	[25-35[	NUK	77
NUK015	L	0.479110169	781.25	742.19	2812.5	1777.19	7.050601852	F	Alta	Turk	1	0	0	0	0	0	0	0	0	0	0	0	0	0	0	0	0	0	0	0	0	0	0	0	0	0	0	0	0	0	0	0	0	0	1	28.01643836	[25-35[	NUK	77
NUK015	R	-0.928418079	1601.56	1523.44	2343.75	1933.44	9.170909091	F	Alta	Turk	1	0	0	0	0	0	0	0	0	0	0	0	0	0	0	0	0	0	0	0	0	0	0	0	0	0	0	0	0	0	0	0	0	0	1	28.01643836	[25-35[	NUK	77
NUK016	L	-6.897853107	4101.56	1250	4218.75	2734	-5.259350649	F	Alta	Turk	1	0	0	0	0	0	0	0	0	0	0	0	0	0	0	0	0	0	0	0	0	0	0	0	0	0	0	0	0	0	0	0	0	0	1	33.01917808	[25-35[	NUK	77
NUK016	R	-8.430677966	1718.75	1093.75	1796.88	1445.25	-1.243333333	F	Alta	Turk	1	0	0	0	0	0	0	0	0	0	0	0	0	0	0	0	0	0	0	0	0	0	0	0	0	0	0	0	0	0	0	0	0	0	1	33.01917808	[25-35[	NUK	77
NUK017	L	2.552344633	1679.69	1445.31	2929.69	2187.31	11.27487179	F	Alta	Turk	1	0	0	0	0	0	0	0	0	0	0	0	0	0	0	0	0	0	0	0	0	0	0	0	0	0	0	0	0	0	0	0	0	0	1	33.01917808	[25-35[	NUK	77
NUK017	R	-6.001673729	1054.69	1015.62	1406.25	1210.62	6.504772727	F	Alta	Turk	1	0	0	0	0	0	0	0	0	0	0	0	0	0	0	0	0	0	0	0	0	0	0	0	0	0	0	0	0	0	0	0	0	0	1	33.01917808	[25-35[	NUK	77
NUK018	L	0.668389831	1406.25	1210.94	1718.75	1464.44	14.42178571	F	Alta	Turk	1	0	0	0	0	0	0	0	0	0	0	0	0	0	0	0	0	0	0	0	0	0	0	0	0	0	0	0	0	0	0	0	0	0	1	37.02191781	[35-45[	NUK	77
NUK018	R	-0.436144068	1679.69	1250	1718.75	1484	6.471346154	F	Alta	Turk	1	0	0	0	0	0	0	0	0	0	0	0	0	0	0	0	0	0	0	0	0	0	0	0	0	0	0	0	0	0	0	0	0	0	1	37.02191781	[35-45[	NUK	77
NUK019	L	-5.308919492	1367.19	898.44	2500	1698.94	-0.0975	F	Alta	Turk	1	0	0	0	0	0	0	0	0	0	0	0	0	0	0	0	0	0	0	0	0	0	0	0	0	0	0	0	0	0	0	0	0	0	1	37.02191781	[35-45[	NUK	77
NUK019	R	-1.966504237	2148.44	1171.88	3867.19	2519.38	-0.304107143	F	Alta	Turk	1	0	0	0	0	0	0	0	0	0	0	0	0	0	0	0	0	0	0	0	0	0	0	0	0	0	0	0	0	0	0	0	0	0	1	37.02191781	[35-45[	NUK	77
NUK022	L	3.727224576	1289.06	1210.94	1796.88	1503.44	14.3446875	M	Alta	Turk	1	0	0	0	0	0	0	0	0	0	0	0	0	0	0	0	0	0	0	0	0	0	0	0	0	0	0	0	0	0	0	0	0	0	1	30.01643836	[25-35[	NUK	77
NUK022	R	-9.438700565	1562.5	1523.44	1640.62	1581.94	10.12833333	M	Alta	Turk	1	0	0	0	0	0	0	0	0	0	0	0	0	0	0	0	0	0	0	0	0	0	0	0	0	0	0	0	0	0	0	0	0	0	1	30.01643836	[25-35[	NUK	77
NUK023	R	-4.387182203	1015.62	820.31	2226.56	1523.31	2.248310811	M	Alta	Turk	1	0	0	0	0	0	0	0	0	0	0	0	0	0	0	0	0	0	0	0	0	0	0	0	0	0	0	0	0	0	0	0	0	0	1	35.01917808	[35-45[	NUK	77
NUK025	L	-2.539067797	898.44	703.12	976.56	839.62	11.21916667	F	Alta	Turk	1	0	0	0	0	0	0	0	0	0	0	0	0	0	0	0	0	0	0	0	0	0	0	0	0	0	0	0	0	0	0	0	0	0	1	39.02191781	[35-45[	NUK	77
NUK025	R	3.17059322	1015.62	976.56	3046.88	2011.56	6.559675926	F	Alta	Turk	1	0	0	0	0	0	0	0	0	0	0	0	0	0	0	0	0	0	0	0	0	0	0	0	0	0	0	0	0	0	0	0	0	0	1	39.02191781	[35-45[	NUK	77
NUK026	L	4.914237288	1640.62	820.31	1679.69	1249.81	11.62594203	F	Alta	Turk	1	0	0	0	0	0	0	0	0	0	0	0	0	0	0	0	0	0	0	0	0	0	0	0	0	0	0	0	0	0	0	0	0	0	1	32.01917808	[25-35[	NUK	77
NUK026	R	1.877485876	1484.38	1054.69	1562.5	1308.19	11.36714286	F	Alta	Turk	1	0	0	0	0	0	0	0	0	0	0	0	0	0	0	0	0	0	0	0	0	0	0	0	0	0	0	0	0	0	0	0	0	0	1	32.01917808	[25-35[	NUK	77
NUK027	L	-2.617775424	1132.81	1093.75	1484.38	1288.75	8.091136364	F	Alta	Turk	1	0	0	0	0	0	0	0	0	0	0	0	0	0	0	0	0	0	0	0	0	0	0	0	0	0	0	0	0	0	0	0	0	0	1	36.02191781	[35-45[	NUK	77
NUK027	R	1.560480226	1445.31	1171.88	1484.38	1327.88	17.00148148	F	Alta	Turk	1	0	0	0	0	0	0	0	0	0	0	0	0	0	0	0	0	0	0	0	0	0	0	0	0	0	0	0	0	0	0	0	0	0	1	36.02191781	[35-45[	NUK	77
NUK028	L	-1.770762712	2617.19	781.25	3085.94	1933.25	5.301944444	F	Alta	Turk	1	0	0	0	0	0	0	0	0	0	0	0	0	0	0	0	0	0	0	0	0	0	0	0	0	0	0	0	0	0	0	0	0	0	1	34.01917808	[25-35[	NUK	77
NUK028	R	-3.387514124	1757.81	1679.69	1835.94	1757.69	11.59266667	F	Alta	Turk	1	0	0	0	0	0	0	0	0	0	0	0	0	0	0	0	0	0	0	0	0	0	0	0	0	0	0	0	0	0	0	0	0	0	1	34.01917808	[25-35[	NUK	77
NUK029	L	-2.737838983	1484.38	1093.75	1562.5	1327.75	11.01038462	F	Alta	Turk	1	0	0	0	0	0	0	0	0	0	0	0	0	0	0	0	0	0	0	0	0	0	0	0	0	0	0	0	0	0	0	0	0	0	1	36.02191781	[35-45[	NUK	77
NUK030	L	-1.736920904	1640.62	1601.56	1875	1738.06	8.634166667	F	Alta	Turk	1	0	0	0	0	0	0	0	0	0	0	0	0	0	0	0	0	0	0	0	0	0	0	0	0	0	0	0	0	0	0	0	0	0	1	39.02191781	[35-45[	NUK	77
NUK030	R	0.761553672	2656.25	820.31	2734.38	1777.31	6.308533333	F	Alta	Turk	1	0	0	0	0	0	0	0	0	0	0	0	0	0	0	0	0	0	0	0	0	0	0	0	0	0	0	0	0	0	0	0	0	0	1	39.02191781	[35-45[	NUK	77
NUK031	L	-2.794152542	1093.75	1015.62	1210.94	1113.12	13.15555556	F	Alta	Turk	1	0	0	0	0	0	0	0	0	0	0	0	0	0	0	0	0	0	0	0	0	0	0	0	0	0	0	0	0	0	0	0	0	0	1	22.0109589	[18-25[	NUK	77
NUK031	R	-3.196288136	1367.19	859.38	1445.31	1151.88	4.97225	F	Alta	Turk	1	0	0	0	0	0	0	0	0	0	0	0	0	0	0	0	0	0	0	0	0	0	0	0	0	0	0	0	0	0	0	0	0	0	1	22.0109589	[18-25[	NUK	77
NUK032	L	-6.127853107	1171.88	937.5	1250	1093.5	7.996666667	M	Alta	Turk	1	0	0	0	0	0	0	0	0	0	0	0	0	0	0	0	0	0	0	0	0	0	0	0	0	0	0	0	0	0	0	0	0	0	1	22.0109589	[18-25[	NUK	77
NUK032	R	-4.99200565	1523.44	1289.06	1875	1581.56	6.4025	M	Alta	Turk	1	0	0	0	0	0	0	0	0	0	0	0	0	0	0	0	0	0	0	0	0	0	0	0	0	0	0	0	0	0	0	0	0	0	1	22.0109589	[18-25[	NUK	77
NUK033	L	-9.053333333	2070.31	1757.81	2148.44	1952.81	4.788181818	M	Alta	Turk	1	0	0	0	0	0	0	0	0	0	0	0	0	0	0	0	0	0	0	0	0	0	0	0	0	0	0	0	0	0	0	0	0	0	1	29.01643836	[25-35[	NUK	77
NUK033	R	-6.296864407	1484.38	1171.88	1523.44	1347.38	8.469333333	M	Alta	Turk	1	0	0	0	0	0	0	0	0	0	0	0	0	0	0	0	0	0	0	0	0	0	0	0	0	0	0	0	0	0	0	0	0	0	1	29.01643836	[25-35[	NUK	77
NUK034	L	-3.713418079	1328.12	1289.06	1406.25	1347.56	12.67666667	M	Alta	Turk	1	0	0	0	0	0	0	0	0	0	0	0	0	0	0	0	0	0	0	0	0	0	0	0	0	0	0	0	0	0	0	0	0	0	1	37.02191781	[35-45[	NUK	77
NUK034	R	-10.44985876	2265.62	2187.5	2343.75	2265.5	3.86	M	Alta	Turk	1	0	0	0	0	0	0	0	0	0	0	0	0	0	0	0	0	0	0	0	0	0	0	0	0	0	0	0	0	0	0	0	0	0	1	37.02191781	[35-45[	NUK	77
NUK035	L	-2.805762712	1523.44	1445.31	1562.5	1503.81	14.03875	M	Alta	Turk	1	0	0	0	0	0	0	0	0	0	0	0	0	0	0	0	0	0	0	0	0	0	0	0	0	0	0	0	0	0	0	0	0	0	1	52.03287671	[45-55]	NUK	77
NUK035	R	-3.400141243	2343.75	1445.31	2382.81	1913.81	4.378933333	M	Alta	Turk	1	0	0	0	0	0	0	0	0	0	0	0	0	0	0	0	0	0	0	0	0	0	0	0	0	0	0	0	0	0	0	0	0	0	1	52.03287671	[45-55]	NUK	77
NUK036	L	-3.034548023	1171.88	1054.69	3046.88	2050.69	2.976602564	F	Alta	Turk	1	0	0	0	0	0	0	0	0	0	0	0	0	0	0	0	0	0	0	0	0	0	0	0	0	0	0	0	0	0	0	0	0	0	1	31.01643836	[25-35[	NUK	77
NUK036	R	-4.626412429	3320.31	2734.38	3437.5	3085.88	8.490175439	F	Alta	Turk	1	0	0	0	0	0	0	0	0	0	0	0	0	0	0	0	0	0	0	0	0	0	0	0	0	0	0	0	0	0	0	0	0	0	1	31.01643836	[25-35[	NUK	77
NUK037	L	-5.003220339	3085.94	1406.25	3359.38	2382.75	-3.281764706	M	Alta	Turk	1	0	0	0	0	0	0	0	0	0	0	0	0	0	0	0	0	0	0	0	0	0	0	0	0	0	0	0	0	0	0	0	0	0	1	18.00821918	[18-25[	NUK	77
NUK037	R	-4.308587571	1132.81	976.56	1562.5	1269.06	3.84875	M	Alta	Turk	1	0	0	0	0	0	0	0	0	0	0	0	0	0	0	0	0	0	0	0	0	0	0	0	0	0	0	0	0	0	0	0	0	0	1	18.00821918	[18-25[	NUK	77
NUK038	R	-13.50449153	1289.06	898.44	1367.19	1132.44	-1.147179487	F	Alta	Turk	1	0	0	0	0	0	0	0	0	0	0	0	0	0	0	0	0	0	0	0	0	0	0	0	0	0	0	0	0	0	0	0	0	0	1	46.02739726	[45-55]	NUK	77
NUK039	L	-6.495310734	1875	1054.69	1953.12	1503.69	4.328611111	M	Alta	Turk	1	0	0	0	0	0	0	0	0	0	0	0	0	0	0	0	0	0	0	0	0	0	0	0	0	0	0	0	0	0	0	0	0	0	1	28.01643836	[25-35[	NUK	77
NUK039	R	-5.253919492	1914.06	820.31	2656.25	1737.81	1.26109375	M	Alta	Turk	1	0	0	0	0	0	0	0	0	0	0	0	0	0	0	0	0	0	0	0	0	0	0	0	0	0	0	0	0	0	0	0	0	0	1	28.01643836	[25-35[	NUK	77
NUK040	L	-7.636299435	1757.81	1718.75	1796.88	1757.75	6.953333333	M	Alta	Turk	1	0	0	0	0	0	0	0	0	0	0	0	0	0	0	0	0	0	0	0	0	0	0	0	0	0	0	0	0	0	0	0	0	0	1	33.01917808	[25-35[	NUK	77
NUK040	R	-10.87751412	1015.62	703.12	2304.69	1503.62	-7.413809524	M	Alta	Turk	1	0	0	0	0	0	0	0	0	0	0	0	0	0	0	0	0	0	0	0	0	0	0	0	0	0	0	0	0	0	0	0	0	0	1	33.01917808	[25-35[	NUK	77
NUK041	L	-1.455508475	2812.5	898.44	3046.88	1972.44	5.480178571	M	Alta	Turk	1	0.5	0	0	0	0	0	0	0	0	0	0	0	0	0	0	0	0	0	0	0	0	0	0	0	0	0	0	0	0	0	0	0	0	2	33.01917808	[25-35[	NUK	77
NUK041	R	-5.350734463	1171.88	1093.75	3007.81	2050.75	-1.3466	M	Alta	Turk	1	0.5	0	0	0	0	0	0	0	0	0	0	0	0	0	0	0	0	0	0	0	0	0	0	0	0	0	0	0	0	0	0	0	0	2	33.01917808	[25-35[	NUK	77
NUK043	R	-7.111779661	1406.25	1328.12	1445.31	1386.62	11.08833333	M	Alta	Turk	1	0.5	0	0	0	0	0	0	0	0	0	0	0	0	0	0	0	0	0	0	0	0	0	0	0	0	0	0	0	0	0	0	0	0	2	31.01643836	[25-35[	NUK	77
NUK044	L	-2.50920904	1093.75	781.25	3125	1952.75	2.940819672	M	Alta	Turk	1	0	0	0	0	0	0	0	0	0	0	0	0	0	0	0	0	0	0	0	0	0	0	0	0	0	0	0	0	0	0	0	0	0	1	34.01917808	[25-35[	NUK	77
NUK044	R	-3.611468927	1523.44	742.19	2851.56	1796.69	2.279030303	M	Alta	Turk	1	0	0	0	0	0	0	0	0	0	0	0	0	0	0	0	0	0	0	0	0	0	0	0	0	0	0	0	0	0	0	0	0	0	1	34.01917808	[25-35[	NUK	77
NUK045	L	-0.816977401	2851.56	1601.56	3007.81	2304.56	5.827927928	F	Alta	Turk	1	0	0	0	0	0	0	0	0	0	0	0	0	0	0	0	0	0	0	0	0	0	0	0	0	0	0	0	0	0	0	0	0	0	1	29.01643836	[25-35[	NUK	77
NUK045	R	-0.994011299	2031.25	1328.12	2265.62	1796.62	10.03093333	F	Alta	Turk	1	0	0	0	0	0	0	0	0	0	0	0	0	0	0	0	0	0	0	0	0	0	0	0	0	0	0	0	0	0	0	0	0	0	1	29.01643836	[25-35[	NUK	77
NUK046	L	-3.078389831	1718.75	1171.88	1796.88	1484.38	10.27137255	M	Alta	Turk	1	0	0	0	0	0	0	0	0	0	0	0	0	0	0	0	0	0	0	0	0	0	0	0	0	0	0	0	0	0	0	0	0	0	1	33.01917808	[25-35[	NUK	77
NUK046	R	-0.491129944	1484.38	1406.25	1718.75	1562.25	16.26	M	Alta	Turk	1	0	0	0	0	0	0	0	0	0	0	0	0	0	0	0	0	0	0	0	0	0	0	0	0	0	0	0	0	0	0	0	0	0	1	33.01917808	[25-35[	NUK	77
NUK047	L	-6.818305085	1445.31	1328.12	1523.44	1425.62	9.124444444	F	Alta	Turk	1	0	0	0	0	0	0	0	0	0	0	0	0	0	0	0	0	0	0	0	0	0	0	0	0	0	0	0	0	0	0	0	0	0	1	39.02191781	[35-45[	NUK	77
NUK047	R	-7.336045198	1992.19	1210.94	2070.31	1640.44	2.843913043	F	Alta	Turk	1	0	0	0	0	0	0	0	0	0	0	0	0	0	0	0	0	0	0	0	0	0	0	0	0	0	0	0	0	0	0	0	0	0	1	39.02191781	[35-45[	NUK	77
NUK048	L	-4.768531073	1328.12	1289.06	2968.75	2128.56	-0.417424242	M	Alta	Turk	1	0	0	0	0	0	0	0	0	0	0	0	0	0	0	0	0	0	0	0	0	0	0	0	0	0	0	0	0	0	0	0	0	0	1	41.02465753	[35-45[	NUK	77
NUK048	R	-5.160621469	2421.88	2343.75	2617.19	2480.25	8.881666667	M	Alta	Turk	1	0	0	0	0	0	0	0	0	0	0	0	0	0	0	0	0	0	0	0	0	0	0	0	0	0	0	0	0	0	0	0	0	0	1	41.02465753	[35-45[	NUK	77
NUK050	L	-2.641299435	1757.81	1523.44	1835.94	1679.44	11.40592593	M	Alta	Turk	1	0	0	0	0	0	0	0	0	0	0	0	0	0	0	0	0	0	0	0	0	0	0	0	0	0	0	0	0	0	0	0	0	0	1	51.03013699	[45-55]	NUK	77
NUK050	R	0.189858757	1562.5	1289.06	1796.88	1542.56	12.38595238	M	Alta	Turk	1	0	0	0	0	0	0	0	0	0	0	0	0	0	0	0	0	0	0	0	0	0	0	0	0	0	0	0	0	0	0	0	0	0	1	51.03013699	[45-55]	NUK	77
NUK051	L	-1.371779661	1562.5	1523.44	1640.62	1581.94	17.54833333	M	Alta	Turk	1	0	0	0	0	0	0	0	0	0	0	0	0	0	0	0	0	0	0	0	0	0	0	0	0	0	0	0	0	0	0	0	0	0	1	48.03013699	[45-55]	NUK	77
NUK051	R	-5.592655367	2304.69	1562.5	2382.81	1972.5	2.326363636	M	Alta	Turk	1	0	0	0	0	0	0	0	0	0	0	0	0	0	0	0	0	0	0	0	0	0	0	0	0	0	0	0	0	0	0	0	0	0	1	48.03013699	[45-55]	NUK	77
NUK052	L	-8.183898305	1445.31	1093.75	1484.38	1288.75	3.338787879	M	Alta	Turk	1	0	0	0	0	0	0	0	0	0	0	0	0	0	0	0	0	0	0	0	0	0	0	0	0	0	0	0	0	0	0	0	0	0	1	40.02465753	[35-45[	NUK	77
NUK054	L	-5.188580508	1328.12	1289.06	2031.25	1660.06	-0.6025	M	Alta	Turk	1	0	0	0	0	0	0	0	0	0	0	0	0	0	0	0	0	0	0	0	0	0	0	0	0	0	0	0	0	0	0	0	0	0	1	35.01917808	[35-45[	NUK	77
NUK054	R	-4.627690678	1445.31	820.31	2890.62	1855.31	0.134490741	M	Alta	Turk	1	0	0	0	0	0	0	0	0	0	0	0	0	0	0	0	0	0	0	0	0	0	0	0	0	0	0	0	0	0	0	0	0	0	1	35.01917808	[35-45[	NUK	77
NUK056	L	1.842966102	1093.75	859.38	1171.88	1015.38	12.33222222	F	Alta	Turk	1	0	0	0	0	0	0	0	0	0	0	0	0	0	0	0	0	0	0	0	0	0	0	0	0	0	0	0	0	0	0	0	0	0	1	29.01643836	[25-35[	NUK	77
NUK056	R	3.520282486	1875	976.56	2070.31	1523.06	10.85264368	F	Alta	Turk	1	0	0	0	0	0	0	0	0	0	0	0	0	0	0	0	0	0	0	0	0	0	0	0	0	0	0	0	0	0	0	0	0	0	1	29.01643836	[25-35[	NUK	77
NUK058	L	3.535367232	1484.38	898.44	1562.5	1230.44	11.96407407	F	Alta	Turk	1	0	0	0	0	0	0	0	0	0	0	0	0	0	0	0	0	0	0	0	0	0	0	0	0	0	0	0	0	0	0	0	0	0	1	34.01917808	[25-35[	NUK	77
NUK058	R	0.831327684	1171.88	1093.75	1601.56	1347.25	11.28761905	F	Alta	Turk	1	0	0	0	0	0	0	0	0	0	0	0	0	0	0	0	0	0	0	0	0	0	0	0	0	0	0	0	0	0	0	0	0	0	1	34.01917808	[25-35[	NUK	77
NUK059	L	-6.395677966	1289.06	1132.81	1367.19	1249.81	8.797142857	F	Alta	Turk	1	0	0	0	0	0	0	0	0	0	0	0	0	0	0	0	0	0	0	0	0	0	0	0	0	0	0	0	0	0	0	0	0	0	1	50.03013699	[45-55]	NUK	77
NUK059	R	-4.847485876	1289.06	1093.75	1796.88	1445.25	7.233859649	F	Alta	Turk	1	0	0	0	0	0	0	0	0	0	0	0	0	0	0	0	0	0	0	0	0	0	0	0	0	0	0	0	0	0	0	0	0	0	1	50.03013699	[45-55]	NUK	77
NUK060	L	-2.530282486	1054.69	898.44	1367.19	1132.44	13.02564103	M	Alta	Turk	1	0	0	0	0	0	0	0	0	0	0	0	0	0	0	0	0	0	0	0	0	0	0	0	0	0	0	0	0	0	0	0	0	0	1	35.01917808	[35-45[	NUK	77
NUK060	R	-5.226158192	1367.19	1289.06	1406.25	1347.56	18.0075	M	Alta	Turk	1	0	0	0	0	0	0	0	0	0	0	0	0	0	0	0	0	0	0	0	0	0	0	0	0	0	0	0	0	0	0	0	0	0	1	35.01917808	[35-45[	NUK	77
NUK061	L	-6.383954802	1875	1835.94	1914.06	1874.94	9.036666667	F	Alta	Turk	1	0	0	0	0	0	0	0	0	0	0	0	0	0	0	0	0	0	0	0	0	0	0	0	0	0	0	0	0	0	0	0	0	0	1	32.01917808	[25-35[	NUK	77
NUK061	R	-0.033389831	1914.06	1171.88	2812.5	1991.88	6.307054264	F	Alta	Turk	1	0	0	0	0	0	0	0	0	0	0	0	0	0	0	0	0	0	0	0	0	0	0	0	0	0	0	0	0	0	0	0	0	0	1	32.01917808	[25-35[	NUK	77
NUK062	L	-11.37129944	2656.25	2460.94	2734.38	2597.44	2.00375	M	Alta	Turk	1	0	0	0	0	0	0	0	0	0	0	0	0	0	0	0	0	0	0	0	0	0	0	0	0	0	0	0	0	0	0	0	0	0	1	39.02191781	[35-45[	NUK	77
NUK062	R	-3.355112994	4218.75	3085.94	4296.88	3690.94	2.426979167	M	Alta	Turk	1	0	0	0	0	0	0	0	0	0	0	0	0	0	0	0	0	0	0	0	0	0	0	0	0	0	0	0	0	0	0	0	0	0	1	39.02191781	[35-45[	NUK	77
QUI001	L	-1.976214689	2812.5	2187.5	2890.62	2539	7.729122807	F	IndEu	Rom	0	0	0	1	0	0	0	0	0	0	0	0	0	0	0	0	0	0	0	0	0	0	0	0	0	0	0	0	0	0	0	0	0	0	1	35.88767123	[35-45[	QUI	2850
QUI001	R	-2.50799435	1875	1484.38	2304.69	1894.38	6.656515152	F	IndEu	Rom	0	0	0	1	0	0	0	0	0	0	0	0	0	0	0	0	0	0	0	0	0	0	0	0	0	0	0	0	0	0	0	0	0	0	1	35.88767123	[35-45[	QUI	2850
QUI002	L	-3.14940678	2578.12	742.19	2773.44	1757.69	1.822830189	F	IndEu	Rom	0	0	0	1	0	0	0	0	0	0	0	0	0	0	0	0	0	0	0	0	0	0	0	0	0	0	0	0	0	0	0	0	0	0	1	32.02465753	[25-35[	QUI	2850
QUI002	R	-1.799774011	1914.06	1250	4023.44	2636.5	0.402546296	F	IndEu	Rom	0	0	0	1	0	0	0	0	0	0	0	0	0	0	0	0	0	0	0	0	0	0	0	0	0	0	0	0	0	0	0	0	0	0	1	32.02465753	[25-35[	QUI	2850
QUI003	L	-1.784491525	1093.75	976.56	1601.56	1289.06	16.2872549	F	IndEu	Rom	0	0	0	1	0	0.5	0	0	0	0	0	0	0	0	0	0	0	0	0	0	0	0	0	0	0	0	0	0	0	0	0	0	0	0	2	40.21643836	[35-45[	QUI	2850
QUI003	R	-1.883644068	1367.19	1289.06	2109.38	1699.06	4.603636364	F	IndEu	Rom	0	0	0	1	0	0.5	0	0	0	0	0	0	0	0	0	0	0	0	0	0	0	0	0	0	0	0	0	0	0	0	0	0	0	0	2	40.21643836	[35-45[	QUI	2850
QUI004	L	-7.557457627	1523.44	1484.38	2109.38	1796.88	-0.388039216	F	IndEu	Rom	0	0	0	1	0	0	0	0	0	0	0	0	0	0	0	0	0	0	0	0	0	0	0	0	0	0	0	0	0	0	0	0	0	0	1	42.56438356	[35-45[	QUI	2850
QUI004	R	-8.86	1679.69	1601.56	1718.75	1660.06	5.130833333	F	IndEu	Rom	0	0	0	1	0	0	0	0	0	0	0	0	0	0	0	0	0	0	0	0	0	0	0	0	0	0	0	0	0	0	0	0	0	0	1	42.56438356	[35-45[	QUI	2850
QUI005	R	-13.57087571	3007.81	2890.62	3242.19	3066.12	-1.325333333	M	IndEu	Rom	0	0	0	1	0	0	0	0	0	0	0	0	0	0	0	0	0	0	0	0	0	0	0	0	0	0	0	0	0	0	0	0	0	0	1	42.83835616	[35-45[	QUI	2850
QUI006	R	-9.454067797	1835.94	1718.75	1914.06	1816.25	5.578333333	F	IndEu	Rom	0	0	0	1	0	0	0	0	0	0	0	0	0	0	0	0	0	0	0	0	0	0	0	0	0	0	0	0	0	0	0	0	0	0	1	53.44931507	[45-55]	QUI	2850
QUI007	L	0.58680791	742.19	703.12	781.25	742.12	14.77444444	F	IndEu	Rom	0	0	0	1	0.5	0	0	0	0	0	0	0	0	0	0	0	0	0	0	0	0	0	0	0	0	0	0	0	0	0	0	0	0	0	2	2024-06-22	[18-25[	QUI	2850
QUI007	R	2.312627119	937.5	859.38	1250	1054.38	15.82424242	F	IndEu	Rom	0	0	0	1	0.5	0	0	0	0	0	0	0	0	0	0	0	0	0	0	0	0	0	0	0	0	0	0	0	0	0	0	0	0	0	2	2024-06-22	[18-25[	QUI	2850
QUI008	L	-3.162768362	2226.56	2187.5	2304.69	2246	8.539166667	M	IndEu	Rom	0	0	0	1	0	0	0	0	0	0	0	0	0	0	0	0	0	0	0	0	0	0	0	0	0	0	0	0	0	0	0	0	0	0	1	49.2630137	[45-55]	QUI	2850
QUI008	R	-2.937288136	1523.44	1484.38	2656.25	2069.88	2.359892473	M	IndEu	Rom	0	0	0	1	0	0	0	0	0	0	0	0	0	0	0	0	0	0	0	0	0	0	0	0	0	0	0	0	0	0	0	0	0	0	1	49.2630137	[45-55]	QUI	2850
QUI009	L	-4.787372881	1406.25	937.5	1523.44	1230	3.236458333	M	IndEu	Rom	0	0	0	1	0	0	0	0	0	0	0	0	0	0	0	0	0	0	0	0	0	0	0	0	0	0	0	0	0	0	0	0	0	0	1	37.98630137	[35-45[	QUI	2850
QUI009	R	-5.946751412	2187.5	742.19	3437.5	2089.69	-3.315571429	M	IndEu	Rom	0	0	0	1	0	0	0	0	0	0	0	0	0	0	0	0	0	0	0	0	0	0	0	0	0	0	0	0	0	0	0	0	0	0	1	37.98630137	[35-45[	QUI	2850
QUI010	L	-6.133870056	820.31	742.19	937.5	839.69	12.39055556	M	IndEu	Rom	0	0	0	1	0	0	0	0	0	0	0	0	0	0	0	0	0	0	0	0	0	0	0	0	0	0	0	0	0	0	0	0	0	0	1	39.2739726	[35-45[	QUI	2850
QUI010	R	-3.911751412	898.44	820.31	1718.75	1269.31	7.401527778	M	IndEu	Rom	0	0	0	1	0	0	0	0	0	0	0	0	0	0	0	0	0	0	0	0	0	0	0	0	0	0	0	0	0	0	0	0	0	0	1	39.2739726	[35-45[	QUI	2850
QUI011	L	-13.42877119	1796.88	1210.94	1875	1542.94	0.560833333	M	IndEu	Rom	0	0	0	1	0	0	0	0	0	0	0	0	0	0	0	0	0	0	0	0	0	0	0	0	0	0	0	0	0	0	0	0	0	0	1	45.92328767	[45-55]	QUI	2850
QUI011	R	-13.20042373	1406.25	1015.62	1445.31	1230.12	-4.000833333	M	IndEu	Rom	0	0	0	1	0	0	0	0	0	0	0	0	0	0	0	0	0	0	0	0	0	0	0	0	0	0	0	0	0	0	0	0	0	0	1	45.92328767	[45-55]	QUI	2850
QUI012	L	-8.946610169	1757.81	1640.62	1835.94	1738.12	7.127777778	F	IndEu	Rom	0	0	0	1	0	0	0	0	0	0	0	0	0	0	0	0	0	0	0	0	0	0	0	0	0	0	0	0	0	0	0	0	0	0	1	36.94520548	[35-45[	QUI	2850
QUI012	R	-10.1430791	1992.19	1015.62	2109.38	1562.12	-2.274367816	F	IndEu	Rom	0	0	0	1	0	0	0	0	0	0	0	0	0	0	0	0	0	0	0	0	0	0	0	0	0	0	0	0	0	0	0	0	0	0	1	36.94520548	[35-45[	QUI	2850
QUI013	L	0.011101695	1328.12	1250	2734.38	1992	2.981623932	F	IndEu	Rom	0	0	0	1	0	0	0	0	0	0	0	0	0	0	0	0	0	0	0	0	0	0	0	0	0	0	0	0	0	0	0	0	0	0	1	37.4	[35-45[	QUI	2850
QUI013	R	-2.378531073	2695.31	2617.19	3789.06	3202.69	4.025268817	F	IndEu	Rom	0	0	0	1	0	0	0	0	0	0	0	0	0	0	0	0	0	0	0	0	0	0	0	0	0	0	0	0	0	0	0	0	0	0	1	37.4	[35-45[	QUI	2850
QUI014	L	-6.746920904	1210.94	781.25	1523.44	1152.25	-0.040833333	F	IndEu	Rom	0	0	0	1	0	0	0	0	0	0	0	0	0	0	0	0	0	0	0	0	0	0	0	0	0	0	0	0	0	0	0	0	0	0	1	40.1260274	[35-45[	QUI	2850
QUI014	R	-0.266779661	1210.94	898.44	1718.75	1308.44	9.059090909	F	IndEu	Rom	0	0	0	1	0	0	0	0	0	0	0	0	0	0	0	0	0	0	0	0	0	0	0	0	0	0	0	0	0	0	0	0	0	0	1	40.1260274	[35-45[	QUI	2850
QUI015	L	0.521144068	1093.75	859.38	1523.44	1191.38	10.77083333	F	IndEu	Rom	0	0	0	1	0	0	0	0	0	0	0	0	0	0	0	0	0	0	0	0	0	0	0	0	0	0	0	0	0	0	0	0	0	0	1	36.10136986	[35-45[	QUI	2850
QUI015	R	-3.011271186	1562.5	1484.38	1640.62	1562.38	11.87133333	F	IndEu	Rom	0	0	0	1	0	0	0	0	0	0	0	0	0	0	0	0	0	0	0	0	0	0	0	0	0	0	0	0	0	0	0	0	0	0	1	36.10136986	[35-45[	QUI	2850
QUI016	L	-6.090141243	1015.62	937.5	3242.19	2089.5	-0.849222222	M	IndEu	Rom	0	0	0	1	0	0	0	0	0	0	0	0	0	0	0	0	0	0	0	0	0	0	0	0	0	0	0	0	0	0	0	0	0	0	1	38.49315068	[35-45[	QUI	2850
QUI016	R	-4.911440678	937.5	898.44	2890.62	1894.44	1.263589744	M	IndEu	Rom	0	0	0	1	0	0	0	0	0	0	0	0	0	0	0	0	0	0	0	0	0	0	0	0	0	0	0	0	0	0	0	0	0	0	1	38.49315068	[35-45[	QUI	2850
QUI017	L	-8.966242938	1914.06	1601.56	1953.12	1777.06	1.931666667	F	IndEu	Rom	0	0	0	1	0	0	0	0	0	0	0	0	0	0	0	0	0	0	0	0	0	0	0	0	0	0	0	0	0	0	0	0	0	0	1	35.63287671	[35-45[	QUI	2850
QUI017	R	-8.231610169	1875	1250	1953.12	1601.5	0.495526316	F	IndEu	Rom	0	0	0	1	0	0	0	0	0	0	0	0	0	0	0	0	0	0	0	0	0	0	0	0	0	0	0	0	0	0	0	0	0	0	1	35.63287671	[35-45[	QUI	2850
QUI018	L	-4.496610169	1289.06	1210.94	1328.12	1269.44	6.278333333	F	IndEu	Rom	0	0	0	1	0	0	0	0	0	0	0	0	0	0	0	0	0	0	0	0	0	0	0	0	0	0	0	0	0	0	0	0	0	0	1	20.56438356	[18-25[	QUI	2850
QUI018	R	-1.478050847	1210.94	1132.81	1289.06	1210.81	14.982	F	IndEu	Rom	0	0	0	1	0	0	0	0	0	0	0	0	0	0	0	0	0	0	0	0	0	0	0	0	0	0	0	0	0	0	0	0	0	0	1	20.56438356	[18-25[	QUI	2850
QUI019	L	-2.209463277	2031.25	1953.12	2109.38	2031.12	12.33466667	F	IndEu	Rom	0	0	0	1	0	0	0	0	0	0	0	0	0	0	0	0	0	0	0	0	0	0	0	0	0	0	0	0	0	0	0	0	0	0	1	22.96164384	[18-25[	QUI	2850
QUI019	R	-1.651525424	1640.62	1406.25	1992.19	1698.75	11.73583333	F	IndEu	Rom	0	0	0	1	0	0	0	0	0	0	0	0	0	0	0	0	0	0	0	0	0	0	0	0	0	0	0	0	0	0	0	0	0	0	1	22.96164384	[18-25[	QUI	2850
QUI020	L	-3.434830508	1445.31	1054.69	3085.94	2070.19	-0.391761006	M	IndEu	Rom	0	0	0	1	0	0	0	0	0	0	0	0	0	0	0	0	0	0	0	0	0	0	0	0	0	0	0	0	0	0	0	0	0	0	1	20.60273973	[18-25[	QUI	2850
QUI020	R	-3.920141243	1484.38	1250	3945.31	2597.5	-1.599428571	M	IndEu	Rom	0	0	0	1	0	0	0	0	0	0	0	0	0	0	0	0	0	0	0	0	0	0	0	0	0	0	0	0	0	0	0	0	0	0	1	20.60273973	[18-25[	QUI	2850
QUI021	L	-0.982330508	2148.44	2109.38	2500	2304.38	10.36636364	M	IndEu	Rom	0	0	0	1	0	0	0	0	0	0	0	0	0	0	0	0	0	0	0	0	0	0	0	0	0	0	0	0	0	0	0	0	0	0	1	20.39726027	[18-25[	QUI	2850
QUI021	R	-3.28980226	2265.62	898.44	2343.75	1620.94	4.445964912	M	IndEu	Rom	0	0	0	1	0	0	0	0	0	0	0	0	0	0	0	0	0	0	0	0	0	0	0	0	0	0	0	0	0	0	0	0	0	0	1	20.39726027	[18-25[	QUI	2850
QUI022	L	-0.950706215	2343.75	1171.88	2539.06	1855.38	4.261944444	F	IndEu	Rom	0	0	0	1	0	0	0	0	0	0	0	0	0	0	0	0	0	0	0	0	0	0	0	0	0	0	0	0	0	0	0	0	0	0	1	20.52328767	[18-25[	QUI	2850
QUI022	R	-3.208276836	1601.56	1210.94	1640.62	1425.44	2.985555556	F	IndEu	Rom	0	0	0	1	0	0	0	0	0	0	0	0	0	0	0	0	0	0	0	0	0	0	0	0	0	0	0	0	0	0	0	0	0	0	1	20.52328767	[18-25[	QUI	2850
QUI023	L	-4.498926554	2695.31	2656.25	2773.44	2714.75	6.741666667	F	IndEu	Rom	0	0	0	1	0	0	0	0	0	0	0	0	0	0	0	0	0	0	0	0	0	0	0	0	0	0	0	0	0	0	0	0	0	0	1	19.87671233	[18-25[	QUI	2850
QUI023	R	-4.519237288	1757.81	1250	1796.88	1523	0.829333333	F	IndEu	Rom	0	0	0	1	0	0	0	0	0	0	0	0	0	0	0	0	0	0	0	0	0	0	0	0	0	0	0	0	0	0	0	0	0	0	1	19.87671233	[18-25[	QUI	2850
QUI024	L	2.544548023	1523.44	937.5	2070.31	1503.5	11.28766667	F	IndEu	Rom	0	0	0	1	0	0	0	0	0	0	0	0	0	0	0	0	0	0	0	0	0	0	0	0	0	0	0	0	0	0	0	0	0	0	1	20.77260274	[18-25[	QUI	2850
QUI025	L	2.687485876	3828.12	1601.56	3906.25	2753.56	4.754444444	F	IndEu	Rom	0	0	0	1	0	0	0	0	0	0	0	0	0	0	0	0	0	0	0	0	0	0	0	0	0	0	0	0	0	0	0	0	0	0	1	20.5369863	[18-25[	QUI	2850
QUI025	R	0.945903955	1289.06	1250	1328.12	1289	15.57111111	F	IndEu	Rom	0	0	0	1	0	0	0	0	0	0	0	0	0	0	0	0	0	0	0	0	0	0	0	0	0	0	0	0	0	0	0	0	0	0	1	20.5369863	[18-25[	QUI	2850
QUI026	L	0.520282486	1679.69	1640.62	1757.81	1699.12	12.27833333	F	IndEu	Rom	0	0	0	1	0	0	0	0	0	0	0	0	0	0	0	0	0	0	0	0	0	0	0	0	0	0	0	0	0	0	0	0	0	0	1	20.09863014	[18-25[	QUI	2850
QUI026	R	0.696186441	1445.31	1406.25	1484.38	1445.25	15.68111111	F	IndEu	Rom	0	0	0	1	0	0	0	0	0	0	0	0	0	0	0	0	0	0	0	0	0	0	0	0	0	0	0	0	0	0	0	0	0	0	1	20.09863014	[18-25[	QUI	2850
QUI027	L	1.628700565	2421.88	1562.5	4257.81	2910	2.724666667	M	IndEu	Rom	0	0	0	1	0	0	0	0	0	0	0	0	0	0	0	0	0	0	0	0	0	0	0	0	0	0	0	0	0	0	0	0	0	0	1	24.95616438	[18-25[	QUI	2850
QUI027	R	2.721412429	1445.31	1210.94	1523.44	1366.94	14.60074074	M	IndEu	Rom	0	0	0	1	0	0	0	0	0	0	0	0	0	0	0	0	0	0	0	0	0	0	0	0	0	0	0	0	0	0	0	0	0	0	1	24.95616438	[18-25[	QUI	2850
QUI028	L	-4.309519774	2148.44	742.19	2343.75	1542.69	-0.208412698	M	IndEu	Rom	0	0	0	1	0	0	0	0	0	0	0	0	0	0	0	0	0	0	0	0	0	0	0	0	0	0	0	0	0	0	0	0	0	0	1	20.92876712	[18-25[	QUI	2850
QUI028	R	-4.135367232	2070.31	1992.19	2109.38	2050.69	9.005833333	M	IndEu	Rom	0	0	0	1	0	0	0	0	0	0	0	0	0	0	0	0	0	0	0	0	0	0	0	0	0	0	0	0	0	0	0	0	0	0	1	20.92876712	[18-25[	QUI	2850
QUI029	L	3.441497175	1367.19	1328.12	1445.31	1386.62	17.61916667	F	IndEu	Rom	0	0	0	1	0	0	0	0	0	0	0	0	0	0	0	0	0	0	0	0	0	0	0	0	0	0	0	0	0	0	0	0	0	0	1	20.19178082	[18-25[	QUI	2850
QUI029	R	1.665423729	2890.62	2851.56	2929.69	2890.56	14.55222222	F	IndEu	Rom	0	0	0	1	0	0	0	0	0	0	0	0	0	0	0	0	0	0	0	0	0	0	0	0	0	0	0	0	0	0	0	0	0	0	1	20.19178082	[18-25[	QUI	2850
QUI030	L	-6.283248588	976.56	937.5	1562.5	1250	2.46627451	M	IndEu	Rom	0	0	0	1	0	0	0	0	0	0	0	0	0	0	0	0	0	0	0	0	0	0	0	0	0	0	0	0	0	0	0	0	0	0	1	24.2630137	[18-25[	QUI	2850
QUI031	L	-1.32519774	1171.88	1093.75	1210.94	1152.25	16.10833333	F	IndEu	Rom	0	0	0	1	0	0	0	0	0	0	0	0	0	0	0	0	0	0	0	0	0	0	0	0	0	0	0	0	0	0	0	0	0	0	1	21.18356164	[18-25[	QUI	2850
QUI031	R	3.178841808	820.31	781.25	2890.62	1835.75	8.052606061	F	IndEu	Rom	0	0	0	1	0	0	0	0	0	0	0	0	0	0	0	0	0	0	0	0	0	0	0	0	0	0	0	0	0	0	0	0	0	0	1	21.18356164	[18-25[	QUI	2850
QUI032	L	0.22299435	2734.38	2500	4257.81	3378.5	1.366884058	M	IndEu	Rom	0	0	0	1	0	0	0	0	0	0	0	0	0	0	0	0	0	0	0	0	0	0	0	0	0	0	0	0	0	0	0	0	0	0	1	21.88767123	[18-25[	QUI	2850
QUI032	R	2.31559322	4843.75	1367.19	4921.88	3144.19	2.580688406	M	IndEu	Rom	0	0	0	1	0	0	0	0	0	0	0	0	0	0	0	0	0	0	0	0	0	0	0	0	0	0	0	0	0	0	0	0	0	0	1	21.88767123	[18-25[	QUI	2850
QUI033	L	-8.502655367	2031.25	1992.19	2265.62	2128.69	3.429583333	M	IndEu	Rom	0	0	0	1	0	0	0	0	0	0	0	0	0	0	0	0	0	0	0	0	0	0	0	0	0	0	0	0	0	0	0	0	0	0	1	21.05205479	[18-25[	QUI	2850
QUI033	R	-2.62809322	1132.81	1093.75	1171.88	1132.75	8.591666667	M	IndEu	Rom	0	0	0	1	0	0	0	0	0	0	0	0	0	0	0	0	0	0	0	0	0	0	0	0	0	0	0	0	0	0	0	0	0	0	1	21.05205479	[18-25[	QUI	2850
QUI034	L	0.665875706	1914.06	1250	1992.19	1621	10.70933333	F	IndEu	Rom	0	0	0	1	0	0	0	0	0	0	0	0	0	0	0	0	0	0	0	0	0	0	0	0	0	0	0	0	0	0	0	0	0	0	1	20.66849315	[18-25[	QUI	2850
QUI034	R	3.188813559	1328.12	1093.75	1406.25	1249.75	14.53259259	F	IndEu	Rom	0	0	0	1	0	0	0	0	0	0	0	0	0	0	0	0	0	0	0	0	0	0	0	0	0	0	0	0	0	0	0	0	0	0	1	20.66849315	[18-25[	QUI	2850
QUI035	L	1.452429379	1250	1132.81	1835.94	1484.31	14.56421053	F	IndEu	Rom	0	0	0	1	0	0	0	0	0	0	0	0	0	0	0	0	0	0	0	0	0	0	0	0	0	0	0	0	0	0	0	0	0	0	1	20.82191781	[18-25[	QUI	2850
QUI035	R	-1.20819209	2031.25	1210.94	2070.31	1640.44	5.802028986	F	IndEu	Rom	0	0	0	1	0	0	0	0	0	0	0	0	0	0	0	0	0	0	0	0	0	0	0	0	0	0	0	0	0	0	0	0	0	0	1	20.82191781	[18-25[	QUI	2850
QUI036	L	-2.694858757	1718.75	1445.31	1757.81	1601.31	7.325185185	M	IndEu	Rom	0	0	0	1	0	0	0	0	0	0	0	0	0	0	0	0	0	0	0	0	0	0	0	0	0	0	0	0	0	0	0	0	0	0	1	20.47123288	[18-25[	QUI	2850
QUI036	R	-6.390225989	2500	2148.44	2695.31	2421.44	5.094888889	M	IndEu	Rom	0	0	0	1	0	0	0	0	0	0	0	0	0	0	0	0	0	0	0	0	0	0	0	0	0	0	0	0	0	0	0	0	0	0	1	20.47123288	[18-25[	QUI	2850
QUI037	L	0.672457627	2187.5	1406.25	3046.88	2226.25	5.659922481	F	IndEu	Rom	0	0	0	1	0	0	0	0	0	0	0	0	0	0	0	0	0	0	0	0	0	0	0	0	0	0	0	0	0	0	0	0	0	0	1	19.90684932	[18-25[	QUI	2850
QUI037	R	5.175819209	3945.31	3906.25	3984.38	3945.25	14.77	F	IndEu	Rom	0	0	0	1	0	0	0	0	0	0	0	0	0	0	0	0	0	0	0	0	0	0	0	0	0	0	0	0	0	0	0	0	0	0	1	19.90684932	[18-25[	QUI	2850
QUI038	L	-2.841016949	820.31	625	3398.44	2011.5	-1.427986111	M	IndEu	Rom	0	0	0	1	0	0	0	0	0	0	0	0	0	0	0	0	0	0	0	0	0	0	0	0	0	0	0	0	0	0	0	0	0	0	1	21.51506849	[18-25[	QUI	2850
QUI038	R	-4.331016949	820.31	781.25	2968.75	1874.75	-0.975087719	M	IndEu	Rom	0	0	0	1	0	0	0	0	0	0	0	0	0	0	0	0	0	0	0	0	0	0	0	0	0	0	0	0	0	0	0	0	0	0	1	21.51506849	[18-25[	QUI	2850
QUI039	L	-1.560056497	1210.94	1171.88	1289.06	1230.38	13.67916667	M	IndEu	Rom	0	0	0	1	0	0	0	0	0	0	0	0	0	0	0	0	0	0	0	0	0	0	0	0	0	0	0	0	0	0	0	0	0	0	1	21.12054795	[18-25[	QUI	2850
QUI039	R	-4.083615819	1210.94	1171.88	1523.44	1347.38	4.120666667	M	IndEu	Rom	0	0	0	1	0	0	0	0	0	0	0	0	0	0	0	0	0	0	0	0	0	0	0	0	0	0	0	0	0	0	0	0	0	0	1	21.12054795	[18-25[	QUI	2850
QUI040	L	0.720282486	2617.19	1562.5	2656.25	2109	7.296091954	F	IndEu	Rom	0	0	0	1	0	0	0	0	0	0	0	0	0	0	0	0	0	0	0	0	0	0	0	0	0	0	0	0	0	0	0	0	0	0	1	21.74520548	[18-25[	QUI	2850
QUI040	R	1.417429379	2265.62	1757.81	2343.75	2050.31	13.76395833	F	IndEu	Rom	0	0	0	1	0	0	0	0	0	0	0	0	0	0	0	0	0	0	0	0	0	0	0	0	0	0	0	0	0	0	0	0	0	0	1	21.74520548	[18-25[	QUI	2850
QUI041	L	-7.843672316	859.38	820.31	1093.75	956.81	3.685416667	F	IndEu	Rom	0	0	0	1	0	0	0	0	0	0	0	0	0	0	0	0	0	0	0	0	0	0	0	0	0	0	0	0	0	0	0	0	0	0	1	2024-06-21	[18-25[	QUI	2850
QUI041	R	-9.863276836	1132.81	937.5	1367.19	1152	0.706666667	F	IndEu	Rom	0	0	0	1	0	0	0	0	0	0	0	0	0	0	0	0	0	0	0	0	0	0	0	0	0	0	0	0	0	0	0	0	0	0	1	2024-06-21	[18-25[	QUI	2850
QUI042	L	-3.122711864	820.31	625	3007.81	1816	-0.937903226	M	IndEu	Rom	0	0	0	1	0	0	0	0	0	0	0	0	0	0	0	0	0	0	0	0	0	0	0	0	0	0	0	0	0	0	0	0	0	0	1	21.00273973	[18-25[	QUI	2850
QUI042	R	-10.88915254	898.44	703.12	976.56	839.62	8.655416667	M	IndEu	Rom	0	0	0	1	0	0	0	0	0	0	0	0	0	0	0	0	0	0	0	0	0	0	0	0	0	0	0	0	0	0	0	0	0	0	1	21.00273973	[18-25[	QUI	2850
QUI043	L	0.350141243	1250	937.5	2109.38	1523	6.16655914	M	IndEu	Rom	0	0	0	1	0	0	0	0	0	0	0	0	0	0	0	0	0	0	0	0	0	0	0	0	0	0	0	0	0	0	0	0	0	0	1	21.93972603	[18-25[	QUI	2850
QUI043	R	1.395564972	1757.81	976.56	3398.44	2187.06	3.058941799	M	IndEu	Rom	0	0	0	1	0	0	0	0	0	0	0	0	0	0	0	0	0	0	0	0	0	0	0	0	0	0	0	0	0	0	0	0	0	0	1	21.93972603	[18-25[	QUI	2850
QUI044	L	-1.425310734	2617.19	2539.06	2734.38	2636.56	7.463333333	M	IndEu	Rom	0	0	0	1	0	0	0	0	0	0	0	0	0	0	0	0	0	0	0	0	0	0	0	0	0	0	0	0	0	0	0	0	0	0	1	31.96438356	[25-35[	QUI	2850
QUI044	R	-4.454435028	1015.62	703.12	1054.69	878.62	4.247	M	IndEu	Rom	0	0	0	1	0	0	0	0	0	0	0	0	0	0	0	0	0	0	0	0	0	0	0	0	0	0	0	0	0	0	0	0	0	0	1	31.96438356	[25-35[	QUI	2850
QUI045	R	-6.757344633	546.88	546.88	3281.25	1913.88	-3.084084507	M	IndEu	Rom	0	0	0	1	0	0	0	0	0	0	0	0	0	0	0	0	0	0	0	0	0	0	0	0	0	0	0	0	0	0	0	0	0	0	1	29.90136986	[25-35[	QUI	2850
QUI046	L	-6.670084746	820.31	781.25	1367.19	1073.75	0.979375	M	IndEu	Rom	0	0	0	1	0	0	0	0	0	0	0	0	0	0	0	0	0	0	0	0	0	0	0	0	0	0	0	0	0	0	0	0	0	0	1	41.15616438	[35-45[	QUI	2850
QUI046	R	-1.528757062	1093.75	976.56	1210.94	1093.56	12.07761905	M	IndEu	Rom	0	0	0	1	0	0	0	0	0	0	0	0	0	0	0	0	0	0	0	0	0	0	0	0	0	0	0	0	0	0	0	0	0	0	1	41.15616438	[35-45[	QUI	2850
QUI047	L	-0.920875706	1132.81	1054.69	1171.88	1113.19	15.78416667	M	IndEu	Rom	0	0	0	1	0	0	0	0	0	0	0	0	0	0	0	0	0	0	0	0	0	0	0	0	0	0	0	0	0	0	0	0	0	0	1	31.27123288	[25-35[	QUI	2850
QUI047	R	1.834322034	2070.31	1210.94	2148.44	1679.44	9.771866667	M	IndEu	Rom	0	0	0	1	0	0	0	0	0	0	0	0	0	0	0	0	0	0	0	0	0	0	0	0	0	0	0	0	0	0	0	0	0	0	1	31.27123288	[25-35[	QUI	2850
QUI049	L	-4.094265537	1015.62	703.12	1250	976.12	8.354222222	M	IndEu	Rom	0	0	0	1	0	0	0	0	0	0	0	0	0	0	0	0	0	0	0	0	0	0	0	0	0	0	0	0	0	0	0	0	0	0	1	22.73150685	[18-25[	QUI	2850
QUI049	R	-6.853728814	976.56	546.88	1796.88	1171.88	4.657121212	M	IndEu	Rom	0	0	0	1	0	0	0	0	0	0	0	0	0	0	0	0	0	0	0	0	0	0	0	0	0	0	0	0	0	0	0	0	0	0	1	22.73150685	[18-25[	QUI	2850
QUI050	L	0.043361582	1484.38	1406.25	1953.12	1679.25	7.995777778	M	IndEu	Rom	0	0	0	1	0	0	0	0	0	0	0	0	0	0	0	0	0	0	0	0	0	0	0	0	0	0	0	0	0	0	0	0	0	0	1	39.12054795	[35-45[	QUI	2850
QUI050	R	1.247033898	1796.88	1210.94	2460.94	1835.94	6.252121212	M	IndEu	Rom	0	0	0	1	0	0	0	0	0	0	0	0	0	0	0	0	0	0	0	0	0	0	0	0	0	0	0	0	0	0	0	0	0	0	1	39.12054795	[35-45[	QUI	2850
QUI051	L	-7.518163842	1406.25	1367.19	1484.38	1425.69	5.288333333	M	IndEu	Rom	0	0	0	1	0	0	0	0	0	0	0	0	0	0	0	0	0	0	0	0	0	0	0	0	0	0	0	0	0	0	0	0	0	0	1	45.48219178	[45-55]	QUI	2850
QUI051	R	-8.836610169	1210.94	1171.88	1601.56	1386.38	10.40527778	M	IndEu	Rom	0	0	0	1	0	0	0	0	0	0	0	0	0	0	0	0	0	0	0	0	0	0	0	0	0	0	0	0	0	0	0	0	0	0	1	45.48219178	[45-55]	QUI	2850
UWC_S001	L	-2.437175141	1445.31	1406.25	1679.69	1542.75	7.886666667	M	IndEu	Germ	0	0	0	0	1	0	0	0	0	0	0	0	0	0	0	0	0	0	0	0	0	0	0	0	0	0	0	0	0	0	0	0	0	0	1	29.16438356	[25-35[	UWC	80
UWC_S001	R	1.405550847	1289.06	1250	2695.31	1972.5	4.888684211	M	IndEu	Germ	0	0	0	0	1	0	0	0	0	0	0	0	0	0	0	0	0	0	0	0	0	0	0	0	0	0	0	0	0	0	0	0	0	0	1	29.16438356	[25-35[	UWC	80
UWC_S002	L	2.380042373	3984.38	937.5	4218.75	2578	5.509647059	F	IndEu	Germ	0	0	0	0	1	0	0	0	0	0	0	0	0	0	0	0	0	0.5	0	0	0	0	0	0	0	0	0	0	0	0	0	0	0	0	2	45.82739726	[45-55]	UWC	80
UWC_S002	R	5.044491525	1132.81	1054.69	3554.69	2304.69	7.085282051	F	IndEu	Germ	0	0	0	0	1	0	0	0	0	0	0	0	0	0	0	0	0	0.5	0	0	0	0	0	0	0	0	0	0	0	0	0	0	0	0	2	45.82739726	[45-55]	UWC	80
UWC_S003	L	3.046016949	1992.19	1953.12	4609.38	3281.12	4.435362319	F	IndEu	Germ	0	0	0	0	0.5	0	0	0	0	0	0	0	0	0	0	0	0	1	0	0	0	0	0	0	0	0	0	0	0	0	0	0	0	0	2	51.24383562	[45-55]	UWC	80
UWC_S003	R	2.715847458	3281.25	3085.94	4453.12	3769.44	7.189583333	F	IndEu	Germ	0	0	0	0	0.5	0	0	0	0	0	0	0	0	0	0	0	0	1	0	0	0	0	0	0	0	0	0	0	0	0	0	0	0	0	2	51.24383562	[45-55]	UWC	80
UWC_S004	L	-2.070028249	1562.5	1250	1796.88	1523	10.226	F	IndEu	Germ	0	0	0	0	0.5	0	0	0	0	0	0	0	0	0	0	0	0	1	0	0	0	0	0	0	0	0	0	0	0	0	0	0	0	0	2	30.50958904	[25-35[	UWC	80
UWC_S004	R	-0.527118644	1718.75	1132.81	1757.81	1445.31	5.735294118	F	IndEu	Germ	0	0	0	0	0.5	0	0	0	0	0	0	0	0	0	0	0	0	1	0	0	0	0	0	0	0	0	0	0	0	0	0	0	0	0	2	30.50958904	[25-35[	UWC	80
UWC_S005	L	-2.812542373	976.56	937.5	1718.75	1328	8.215873016	M	IndEu	Germ	0	0	0	0	0.5	0	0	0	0	0	0	0	0	0	0	0	0	1	0	0	0	0	0	0	0	0	0	0	0	0	0	0	0	0	2	36.47671233	[35-45[	UWC	80
UWC_S005	R	-3.701158192	1093.75	1054.69	1757.81	1406.19	11.10210526	M	IndEu	Germ	0	0	0	0	0.5	0	0	0	0	0	0	0	0	0	0	0	0	1	0	0	0	0	0	0	0	0	0	0	0	0	0	0	0	0	2	36.47671233	[35-45[	UWC	80
UWC_S006	R	3.661271186	1484.38	1406.25	1562.5	1484.25	18.83333333	F	IndEu	Germ	0	0	0	0	0.5	0	0	0	0	0	0	0	0	0	0	0	0	1	0	0	0	0	0	0	0	0	0	0	0	0	0	0	0	0	2	28.40547945	[25-35[	UWC	80
UWC_S007	L	0.198898305	1250	1054.69	1328.12	1191.19	14.07125	M	IndEu	Germ	0	0	0	0	1	0	0	0	0	0	0	0	0	0	0	0	0	0	0	0	0	0	0	0	0	0	0	0	0	0	0	0	0	0	1	22.17534247	[18-25[	UWC	80
UWC_S007	R	2.90240113	1250	1171.88	1640.62	1405.88	20.27487179	M	IndEu	Germ	0	0	0	0	1	0	0	0	0	0	0	0	0	0	0	0	0	0	0	0	0	0	0	0	0	0	0	0	0	0	0	0	0	0	1	22.17534247	[18-25[	UWC	80
UWC_S008	R	1.206412429	1406.25	1328.12	2187.5	1757.62	10.61130435	M	IndEu	Germ	0	0	0	0	1	0	0	0	0	0	0	0	0	0	0	0	0	0	0	0	0	0	0	0	0	0	0	0	0	0	0	0	0	0	1	42.57808219	[35-45[	UWC	80
UWC_S009	R	1.206412429	1406.25	1328.12	2187.5	1757.62	10.61130435	F	NigCong	AtlCong	0	0	0	0	0.5	0	0	0	0	0	0	0	0	0	0	0	0	0	1	0	0	0	0	0	0	0	0	0	0	0	0	0	0	0	2	34.90410959	[25-35[	UWC	80
UWC_S010	L	-2.795706215	2539.06	2421.88	4218.75	3319.88	4.083687943	F	IndEu	Rom	0	0	0	1	0.5	0	0	0	0	0	0	0	0	0	0	0	0	0	0	0	0	0	0	0	0	0	0	0	0	0	0	0	0	0	2	53.36712329	[45-55]	UWC	80
UWC_S010	R	-0.269774011	2578.12	1406.25	2812.5	2109.25	2.973963964	F	IndEu	Rom	0	0	0	1	0.5	0	0	0	0	0	0	0	0	0	0	0	0	0	0	0	0	0	0	0	0	0	0	0	0	0	0	0	0	0	2	53.36712329	[45-55]	UWC	80
UWC_S012	L	2.575254237	2500	2460.94	2539.06	2499.94	21.44222222	F	IndEu	Germ	0	0	0	0	1	0	0	0	0	0	0	0	0	0	0	0	0	0	0	0	0	0	0	0	0	0	0	0	0	0	0	0	0	0	1	26.13424658	[25-35[	UWC	80
UWC_S013	L	0.03190678	1640.62	1406.25	1718.75	1562.25	11.03722222	F	IndEu	Germ	0	0	0	0	0.5	0	0	0	0	0	0	0	0	0	0	0	0	1	0	0	0	0	0	0	0	0	0	0	0	0	0	0	0	0	2	25.09041096	[25-35[	UWC	80
UWC_S013	R	0.236581921	1367.19	1250	1445.31	1347.5	13.82666667	F	IndEu	Germ	0	0	0	0	0.5	0	0	0	0	0	0	0	0	0	0	0	0	1	0	0	0	0	0	0	0	0	0	0	0	0	0	0	0	0	2	25.09041096	[25-35[	UWC	80
UWC_S014	L	4.611723164	1289.06	1250	3281.25	2265.5	9.87327044	F	IndEu	Germ	0	0	0	0	1	0	0	0	0	0	0	0	0	0	0	0	0	0	0	0	0	0	0	0	0	0	0	0	0	0	0	0	0	0	1	25.63287671	[25-35[	UWC	80
UWC_S015	L	-3.674661017	1132.81	1054.69	2070.31	1562.19	6.401296296	F	NigCong	AtlCong	0	0	0	0	0.5	0	0	0	0	0	0	0	0	0	0	0	0	0	0	0	1	0	0.5	0	0	0	0	0	0	0	0	0	0	0	3	31.04931507	[25-35[	UWC	80
UWC_S015	R	-2.175084746	1523.44	1289.06	1562.5	1425.56	10.35291667	F	NigCong	AtlCong	0	0	0	0	0.5	0	0	0	0	0	0	0	0	0	0	0	0	0	0	0	1	0	0.5	0	0	0	0	0	0	0	0	0	0	0	3	31.04931507	[25-35[	UWC	80
UWC_S017	L	-1.513672316	2382.81	1406.25	2460.94	1933.25	9.681904762	M	IndEu	Germ	0	0	0	0	0.5	0	0	0	0	0	0	0	0	0	0	0	0	1	0	0	0	0	0	0	0	0	0	0	0	0	0	0	0	0	2	38.75342466	[35-45[	UWC	80
UWC_S017	R	1.107542373	1484.38	1132.81	1640.62	1386.31	14.0097619	M	IndEu	Germ	0	0	0	0	0.5	0	0	0	0	0	0	0	0	0	0	0	0	1	0	0	0	0	0	0	0	0	0	0	0	0	0	0	0	0	2	38.75342466	[35-45[	UWC	80
UWC_S019	L	1.827033898	898.44	820.31	3242.19	2030.81	7.990634921	F	NigCong	AtlCong	0	0	0	0	0.5	0	0	0	0	0	0	0	0	0	0	0	0	0	0	0	0	1	0	0	0	0	0	0	0	0	0	0	0	0	2	34.34246575	[25-35[	UWC	80
UWC_S019	R	1.607669492	1328.12	1289.06	2148.44	1718.56	12.20934783	F	NigCong	AtlCong	0	0	0	0	0.5	0	0	0	0	0	0	0	0	0	0	0	0	0	0	0	0	1	0	0	0	0	0	0	0	0	0	0	0	0	2	34.34246575	[25-35[	UWC	80
UWC_S020	L	4.418220339	1171.88	1093.75	2265.62	1679.25	15.11537634	F	IndEu	Germ	0	0	0	0	0.5	0	0	0	0	0	0	0	0	0	0	0	0	1	0	0	0	0	0	0	0	0	0	0	0	0	0	0	0	0	2	30.04383562	[25-35[	UWC	80
UWC_S020	R	4.786525424	1484.38	976.56	1875	1425.56	14.81166667	F	IndEu	Germ	0	0	0	0	0.5	0	0	0	0	0	0	0	0	0	0	0	0	1	0	0	0	0	0	0	0	0	0	0	0	0	0	0	0	0	2	30.04383562	[25-35[	UWC	80
UWC_S021	R	-2.601158192	1015.62	976.56	1484.38	1230.06	11.63047619	M	NA	NA	NA	NA	NA	NA	NA	NA	NA	NA	NA	NA	NA	NA	NA	NA	NA	NA	NA	NA	NA	NA	NA	NA	NA	NA	NA	NA	NA	NA	NA	NA	NA	NA	NA	NA	NA	53.96986301	[45-55]	UWC	80
UWC_S022	L	0.680084746	2265.62	2070.31	2812.5	2441.31	7.261166667	M	IndEu	Germ	0	0	0	0	0.5	0	0	0	0	0	0	0	0	0	0	0	0	1	0	0	0	0	0	0	0	0	0	0	0	0	0	0	0	0	2	32.16986301	[25-35[	UWC	80
UWC_S022	R	2.503898305	1640.62	1132.81	3359.38	2245.81	7.814482759	M	IndEu	Germ	0	0	0	0	0.5	0	0	0	0	0	0	0	0	0	0	0	0	1	0	0	0	0	0	0	0	0	0	0	0	0	0	0	0	0	2	32.16986301	[25-35[	UWC	80
UWC_S023	L	-3.226581921	1210.94	937.5	1445.31	1191	2.665	M	IndEu	Germ	0	0	0	0	1	0	0	0	0	0	0	0	0	0	0	0	0	0.5	0	0	0	0	0	0	0	0	0	0	0	0	0	0	0	0	2	31.94794521	[25-35[	UWC	80
UWC_S023	R	-5.733771186	1054.69	820.31	1289.06	1054.31	6.974230769	M	IndEu	Germ	0	0	0	0	1	0	0	0	0	0	0	0	0	0	0	0	0	0.5	0	0	0	0	0	0	0	0	0	0	0	0	0	0	0	0	2	31.94794521	[25-35[	UWC	80
UWC_S024	L	-4.334689266	1679.69	1640.62	1757.81	1699.12	7.6125	F	IndEu	Germ	0	0	0	0	1	0	0	0	0	0	0	0	0	0	0	0	0	0	0	0	0	0	0	0	0	0	0	0	0	0	0	0	0	0	1	32.43561644	[25-35[	UWC	80
UWC_S025	L	-0.055762712	1406.25	1367.19	3906.25	2636.69	0.546969697	M	IndEu	Germ	0	0	0	0	1	0	0	0	0	0	0	0	0	0	0	0	0	0	0	0	0	0	0	0	0	0	0	0	0	0	0	0	0	0	1	29.51506849	[25-35[	UWC	80
UWC_S025	R	2.705677966	2382.81	1171.88	2617.19	1894.38	7.42	M	IndEu	Germ	0	0	0	0	1	0	0	0	0	0	0	0	0	0	0	0	0	0	0	0	0	0	0	0	0	0	0	0	0	0	0	0	0	0	1	29.51506849	[25-35[	UWC	80
UWC_S026	L	-1.730466102	1289.06	937.5	1601.56	1269.5	9.580555556	M	IndEu	Germ	0	0	0	0	1	0	0	0	0	0	0	0	0	0	0	0	0	0	0	0	0	0	0	0	0	0	0	0	0	0	0	0	0	0	1	26.92054795	[25-35[	UWC	80
UWC_S026	R	0.304067797	1328.12	1054.69	1523.44	1288.69	17.58538462	M	IndEu	Germ	0	0	0	0	1	0	0	0	0	0	0	0	0	0	0	0	0	0	0	0	0	0	0	0	0	0	0	0	0	0	0	0	0	0	1	26.92054795	[25-35[	UWC	80
UWC_S027	R	-0.344745763	1054.69	859.38	1250	1054.38	12.00909091	F	IndEu	Germ	0	0	0	0	1	0	0	0	0	0	0	0	0	0	0	0	0	0	0	0	0	0	0	0	0	0	0	0	0	0	0	0	0	0	1	26.04383562	[25-35[	UWC	80
UWC_S028	L	4.606737288	1523.44	1445.31	1562.5	1503.81	23.82	F	IndEu	Germ	0	0	0	0	0.5	0	0	0	0	0	0	0	0	0	0	0	0	1	0	0	0	0	0	0	0	0	0	0	0	0	0	0	0	0	2	26.35616438	[25-35[	UWC	80
UWC_S028	R	-1.682966102	1523.44	1289.06	1796.88	1542.56	14.17821429	F	IndEu	Germ	0	0	0	0	0.5	0	0	0	0	0	0	0	0	0	0	0	0	1	0	0	0	0	0	0	0	0	0	0	0	0	0	0	0	0	2	26.35616438	[25-35[	UWC	80
UWC_S029	L	-8.185564972	1093.75	1054.69	3046.88	2050.69	-3.310320513	M	IndEu	Germ	0	0	0	0	1	0	0	0	0	0	0	0	0	0	0	0	0	0	0	0	0	0	0	0	0	0	0	0	0	0	0	0	0	0	1	25.01369863	[25-35[	UWC	80
UWC_S029	R	-2.817570621	1210.94	937.5	2812.5	1875	4.62	M	IndEu	Germ	0	0	0	0	1	0	0	0	0	0	0	0	0	0	0	0	0	0	0	0	0	0	0	0	0	0	0	0	0	0	0	0	0	0	1	25.01369863	[25-35[	UWC	80
UWC_S030	L	-1.687288136	3085.94	2890.62	3125	3007.62	9.032857143	M	IndEu	Germ	0	0	0	0	0.5	0	0	0	0	0	0	0	0	0	0	0	0	1	0	0	0	0	0	0	0	0	0	0	0	0	0	0	0	0	2	24.85479452	[18-25[	UWC	80
UWC_S030	R	1.788841808	1406.25	820.31	1953.12	1386.31	9.754	M	IndEu	Germ	0	0	0	0	0.5	0	0	0	0	0	0	0	0	0	0	0	0	1	0	0	0	0	0	0	0	0	0	0	0	0	0	0	0	0	2	24.85479452	[18-25[	UWC	80
UWC_S031	L	-5.68529661	937.5	898.44	2773.44	1835.94	-0.362040816	M	IndEu	Germ	0	0	0	0	0.5	0	0	0	0	0	0	0	0	0	0	0	0	1	0	0	0	0	0	0	0	0	0	0	0	0	0	0	0	0	2	25.0109589	[25-35[	UWC	80
UWC_S031	R	-1.553983051	1484.38	1406.25	1562.5	1484.25	16.743	M	IndEu	Germ	0	0	0	0	0.5	0	0	0	0	0	0	0	0	0	0	0	0	1	0	0	0	0	0	0	0	0	0	0	0	0	0	0	0	0	2	25.0109589	[25-35[	UWC	80
UWC_S032	L	4.407161017	1757.81	1718.75	1796.88	1757.75	23.20833333	F	NigCong	AtlCong	0	0	0	0	0.5	0	0	0	0	0	0	0	0	0	0	0	0	0	0	1	0	0	0	0	0	0	0	0	0	0	0	0	0	0	2	23.55616438	[18-25[	UWC	80
UWC_S032	R	5.707669492	2226.56	1914.06	2265.62	2089.56	20.093	F	NigCong	AtlCong	0	0	0	0	0.5	0	0	0	0	0	0	0	0	0	0	0	0	0	0	1	0	0	0	0	0	0	0	0	0	0	0	0	0	0	2	23.55616438	[18-25[	UWC	80
XHO020SN	L	-3.607966102	1093.75	1054.69	2578.12	1816.19	3.788875	M	NigCong	AtlCong	0	0	0	0	0.5	0	0	0	0	0	0	0	0	0	0	0	0	0	0	1	0	0	0	0	0	0	0	0	0	0	0	0	0	0	2	45.58082192	[45-55]	XHO	80
XHO020SN	R	-2.36460452	1796.88	1718.75	1835.94	1777.25	15.62833333	M	NigCong	AtlCong	0	0	0	0	0.5	0	0	0	0	0	0	0	0	0	0	0	0	0	0	1	0	0	0	0	0	0	0	0	0	0	0	0	0	0	2	45.58082192	[45-55]	XHO	80
XHO021MS	L	-8.626751412	1015.62	937.5	1054.69	996	11.38666667	M	NigCong	AtlCong	0	0	0	0	0.5	0	0	0	0	0	0	0	0	0	0	0	0	0	0	1	0	0	0	0	0	0	0	0	0	0	0	0	0	0	2	45.35890411	[45-55]	XHO	80
XHO021MS	R	-7.177033898	1445.31	742.19	1484.38	1113.19	8.818333333	M	NigCong	AtlCong	0	0	0	0	0.5	0	0	0	0	0	0	0	0	0	0	0	0	0	0	1	0	0	0	0	0	0	0	0	0	0	0	0	0	0	2	45.35890411	[45-55]	XHO	80
XHO022LS	L	-0.699004237	1289.06	742.19	1718.75	1230.19	11.985	F	NigCong	AtlCong	0	0	0	0	0.5	0	0	0	0	0	0	0	0	0	0	0	0	0	0	1	0	0	0	0	0	0.5	0.5	0	0	0	0	0	0	0	4	38.66575342	[35-45[	XHO	80
XHO022LS	R	2.110367232	1328.12	1289.06	1523.44	1406.06	18.87238095	F	NigCong	AtlCong	0	0	0	0	0.5	0	0	0	0	0	0	0	0	0	0	0	0	0	0	1	0	0	0	0	0	0.5	0.5	0	0	0	0	0	0	0	4	38.66575342	[35-45[	XHO	80
XHO023MK	L	6.748898305	2265.62	1250	3320.31	2285	11.00179012	F	NigCong	AtlCong	0	0	0	0	0.5	0	0	0	0	0	0	0	0	0	0	0	0	0	0	0	0	1	0	0	0	0	0	0	0	0	0	0	0	0	2	29.33972603	[25-35[	XHO	80
XHO023MK	R	4.478199153	1093.75	976.56	2734.38	1855.06	11.87331522	F	NigCong	AtlCong	0	0	0	0	0.5	0	0	0	0	0	0	0	0	0	0	0	0	0	0	0	0	1	0	0	0	0	0	0	0	0	0	0	0	0	2	29.33972603	[25-35[	XHO	80
XHO024TO	L	-8.220169492	2226.56	2187.5	2304.69	2246	7.25625	M	NigCong	AtlCong	0	0	0	0	0	0	0	0	0	0	0	0	0	0	0	0	0	0	0	1	0	0	0	0	0	0	0	0	0	0	0	0	0	0	1	44.64657534	[35-45[	XHO	80
XHO024TO	R	-8.220564972	2421.88	1679.69	2734.38	2206.69	1.936428571	M	NigCong	AtlCong	0	0	0	0	0	0	0	0	0	0	0	0	0	0	0	0	0	0	0	1	0	0	0	0	0	0	0	0	0	0	0	0	0	0	1	44.64657534	[35-45[	XHO	80
XHO025PN	L	-5.888877119	2500	1992.19	3125	2558.19	1.470166667	F	NigCong	AtlCong	0	0	0	0	0	0	0	0	0	0	0	0	0	0	0	0	0	0	0	1	0	0	0	0	0	0	0	0	0	0	0	0	0	0	1	36.25205479	[35-45[	XHO	80
XHO025PN	R	-0.810564972	2578.12	2539.06	2617.19	2578.06	14.69333333	F	NigCong	AtlCong	0	0	0	0	0	0	0	0	0	0	0	0	0	0	0	0	0	0	0	1	0	0	0	0	0	0	0	0	0	0	0	0	0	0	1	36.25205479	[35-45[	XHO	80
XHO026GM	L	-1.94940678	2304.69	2109.38	2539.06	2323.88	10.86888889	F	NigCong	AtlCong	0	0	0	0	0	0	0	0	0	0	0	0	0	0	0	0	0	0	0	1	0	0	0	0	0	0	0	0	0	0	0	0	0	0	1	29.69863014	[25-35[	XHO	80
XHO026GM	R	3.426412429	1250	1171.88	1640.62	1405.88	15.72974359	F	NigCong	AtlCong	0	0	0	0	0	0	0	0	0	0	0	0	0	0	0	0	0	0	0	1	0	0	0	0	0	0	0	0	0	0	0	0	0	0	1	29.69863014	[25-35[	XHO	80
XHO027PJ	L	-10.77983051	1367.19	859.38	1445.31	1151.88	1.209375	M	NigCong	AtlCong	0	0	0	0	0.5	0	0	0	0	0	0	0	0	0	0	0	0	0.5	0	1	0	0	0	0	0	0	0	0	0	0	0	0	0	0	3	48.29041096	[45-55]	XHO	80
XHO027PJ	R	-14.31317797	1562.5	1445.31	1796.88	1620.81	1.39475	M	NigCong	AtlCong	0	0	0	0	0.5	0	0	0	0	0	0	0	0	0	0	0	0	0.5	0	1	0	0	0	0	0	0	0	0	0	0	0	0	0	0	3	48.29041096	[45-55]	XHO	80
XHO029TT	L	0.189943503	2109.38	2070.31	2148.44	2109.31	18.54666667	F	NigCong	AtlCong	0	0	0	0	0	0	0	0	0	0	0	0	0	0	0	0	0	0	0	1	0	0	0	0	0	0	0	0	0	0	0	0	0	0	1	30.56986301	[25-35[	XHO	80
XHO029TT	R	0.070988701	1875	1835.94	2031.25	1933.44	17.17777778	F	NigCong	AtlCong	0	0	0	0	0	0	0	0	0	0	0	0	0	0	0	0	0	0	0	1	0	0	0	0	0	0	0	0	0	0	0	0	0	0	1	30.56986301	[25-35[	XHO	80
XHO031TM	L	-5.903870056	1210.94	937.5	1484.38	1210.5	4.169111111	F	NigCong	AtlCong	0	0	0	0	0	0	0	0	0	0	0	0	0	0	0	0	0	0	0	1	0	0	0	0	0	0	0	0	0	0	0	0	0	0	1	47.03835616	[45-55]	XHO	80
XHO031TM	R	-1.084265537	1210.94	1171.88	2812.5	1991.88	4.616899225	F	NigCong	AtlCong	0	0	0	0	0	0	0	0	0	0	0	0	0	0	0	0	0	0	0	1	0	0	0	0	0	0	0	0	0	0	0	0	0	0	1	47.03835616	[45-55]	XHO	80
XHO034MN	L	1.721723164	1835.94	1757.81	1914.06	1835.81	18.26266667	F	NigCong	AtlCong	0	0	0	0	0	0	0	0	0	0	0	0	0	0	0	0	0	0	0	1	0	0	0	0	0	0	0	0	0	0	0	0	0	0	1	32.89863014	[25-35[	XHO	80
XHO034MN	R	3.739350282	1640.62	1054.69	1718.75	1386.69	16.10925926	F	NigCong	AtlCong	0	0	0	0	0	0	0	0	0	0	0	0	0	0	0	0	0	0	0	1	0	0	0	0	0	0	0	0	0	0	0	0	0	0	1	32.89863014	[25-35[	XHO	80
XHO035VT	L	-4.183446328	2421.88	2343.75	2539.06	2441.25	6.077222222	F	NigCong	AtlCong	0	0	0	0	0.5	0	0	0	0	0	0	0	0	0	0	0	0	0	0	1	0	0	0	0	0	0	0	0	0	0	0	0	0	0	2	48.87123288	[45-55]	XHO	80
XHO035VT	R	3.050706215	1953.12	1914.06	2578.12	2246.06	7.730555556	F	NigCong	AtlCong	0	0	0	0	0.5	0	0	0	0	0	0	0	0	0	0	0	0	0	0	1	0	0	0	0	0	0	0	0	0	0	0	0	0	0	2	48.87123288	[45-55]	XHO	80
XHO036MZ	L	-10.44661017	1601.56	1015.62	2109.38	1562.12	-3.274310345	F	NigCong	AtlCong	0	0	0	0	0	0	0	0	0	0	0	0	0	0	0	0	0	0	0	1	0	0	0	0	0	0	0	0	0	0	0	0	0	0	1	53.75068493	[45-55]	XHO	80
XHO036MZ	R	-6.001673729	1054.69	1015.62	1406.25	1210.62	6.504772727	F	NigCong	AtlCong	0	0	0	0	0	0	0	0	0	0	0	0	0	0	0	0	0	0	0	1	0	0	0	0	0	0	0	0	0	0	0	0	0	0	1	53.75068493	[45-55]	XHO	80
XHO037MC	L	2.552344633	1679.69	1445.31	2929.69	2187.31	11.27487179	M	NigCong	AtlCong	0	0	0	0	0.5	0	0	0	0	0	0	0	0	0	0	0	0	0	0	0.5	0	0.5	0	0	1	0.5	0.5	0	0	0	0	0	0	0	6	38.27945205	[35-45[	XHO	80
XHO037MC	R	2.531723164	1250	1171.88	2343.75	1757.38	12.56075269	M	NigCong	AtlCong	0	0	0	0	0.5	0	0	0	0	0	0	0	0	0	0	0	0	0	0	0.5	0	0.5	0	0	1	0.5	0.5	0	0	0	0	0	0	0	6	38.27945205	[35-45[	XHO	80
XHO038SM	L	-2.608898305	1445.31	1367.19	1484.38	1425.69	12.83916667	M	NigCong	AtlCong	0	0	0	0	0.5	0	0	0	0	0	0	0	0	0	0	0	0	0	0	1	0	0	0	0	0	0	0	0	0	0	0	0	0	0	2	27.82739726	[25-35[	XHO	80
XHO038SM	R	-8.513135593	2109.38	1992.19	2187.5	2089.69	10.35944444	M	NigCong	AtlCong	0	0	0	0	0.5	0	0	0	0	0	0	0	0	0	0	0	0	0	0	1	0	0	0	0	0	0	0	0	0	0	0	0	0	0	2	27.82739726	[25-35[	XHO	80
XHO041TN	L	5.661129944	3164.06	3125	3359.38	3242	16.18571429	F	NigCong	AtlCong	0	0	0	0	0	0	0	0	0	0	0	0	0	0	0	0	0	0	0	1	0	0	0	0	0	0	0	0	0	0	0	0	0	0	1	21.23835616	[18-25[	XHO	80
XHO041TN	R	8.153587571	3242.19	1562.5	3906.25	2734	11.6136612	F	NigCong	AtlCong	0	0	0	0	0	0	0	0	0	0	0	0	0	0	0	0	0	0	0	1	0	0	0	0	0	0	0	0	0	0	0	0	0	0	1	21.23835616	[18-25[	XHO	80
XHO043MB	L	3.659039548	1914.06	1445.31	2578.12	2011.31	10.01677778	F	NigCong	AtlCong	0	0	0	0	0.5	0	0	0	0	0	0	0	0	0	0	0	0	0	0	1	0	0	0	0	0	0	0	0	0	0	0	0	0	0	2	25.31780822	[25-35[	XHO	80
XHO043MB	R	-0.186384181	2695.31	2617.19	2734.38	2675.69	14.90916667	F	NigCong	AtlCong	0	0	0	0	0.5	0	0	0	0	0	0	0	0	0	0	0	0	0	0	1	0	0	0	0	0	0	0	0	0	0	0	0	0	0	2	25.31780822	[25-35[	XHO	80
[truncated: 6 more columns]
