# Supplementary material for: Sex and environment shape cochlear sensitivity in human populations worldwide
Source: Sci Rep. 2025 Mar 26;15:10475. doi: 10.1038/s41598-025-92763-6 (PMC11947323; doi:10.1038/s41598-025-92763-6)
Supplement: Supplementary file 3 — Supplementary Information 3. [file 41598_2025_92763_MOESM3_ESM.xlsx]

## Sheet: Contrasts_All_Populations
	Amplitude
contrast	estimate	SE	df	t.ratio	p.value
COL - CPT	-4.9514	0.749997	431	-6.60188	9.27961e-09
COL - MEB	-5.11552	0.983957	431	-5.19893	2.35205e-05
CHA - COL	4.37603	0.906829	431	4.82564	0.000143879
COL - ESG	-4.01986	0.84824	431	-4.73906	0.000215086
AND - CPT	-3.5742	0.809582	431	-4.41488	0.000909901
COL - DOU	-3.67975	0.866764	431	-4.24539	0.00185581
CPT - QUI	3.27152	0.779918	431	4.1947	0.00228355
COL - LEI	-3.05619	0.769422	431	-3.97206	0.00549808
CPT - NUK	2.72317	0.725997	431	3.75094	0.0124594
AND - MEB	-3.73833	1.02667	431	-3.64124	0.0183042
COL - XHO	-3.61285	1.00813	431	-3.5837	0.0222651
BUK - COL	2.63279	0.736538	431	3.57454	0.0229618
MEB - QUI	3.43565	0.994988	431	3.45296	0.034218
AND - CHA	-2.99884	0.944395	431	-3.17541	0.0790834
COL - NUK	-2.22822	0.713447	431	-3.12318	0.0914908
BUK - CPT	-2.31861	0.748402	431	-3.09808	0.0979917
COL - ESS	-3.46662	1.13238	431	-3.06137	0.108163
CHA - QUI	2.69616	0.886309	431	3.04201	0.113854
MEB - NUK	2.8873	0.970578	431	2.97483	0.13544
AND - ESG	-2.64267	0.894881	431	-2.9531	0.143056
ESG - QUI	2.33999	0.849003	431	2.75616	0.227139
AND - DOU	-2.30256	0.917893	431	-2.50852	0.371477
BUK - MEB	-2.48274	0.989923	431	-2.50801	0.371814
CPT - LEI	1.89521	0.783676	431	2.41835	0.433005
CHA - NUK	2.14781	0.891691	431	2.40869	0.439807
DOU - QUI	1.99988	0.890154	431	2.24666	0.55745
COL - QUI	-1.67987	0.765626	431	-2.19411	0.596079
ESG - NUK	1.79164	0.830743	431	2.15667	0.62339
AND - XHO	-2.23566	1.05242	431	-2.12431	0.646726
LEI - MEB	-2.05933	0.986248	431	-2.08805	0.672474
AND - LEI	-1.679	0.822265	431	-2.04192	0.704429
BUK - CHA	-1.74325	0.91045	431	-1.91471	0.786077
QUI - XHO	-1.93298	1.02729	431	-1.88163	0.805376
AND - ESS	-2.08943	1.16411	431	-1.79487	0.851514
LEI - QUI	1.37632	0.775869	431	1.77391	0.861629
AND - COL	1.37719	0.795501	431	1.73123	0.880934
DOU - NUK	1.45153	0.847456	431	1.7128	0.888727
BUK - ESG	-1.38708	0.85055	431	-1.6308	0.919452
ESS - QUI	1.78675	1.1197	431	1.59574	0.930646
AND - BUK	-1.25559	0.797823	431	-1.57377	0.937087
CPT - DOU	1.27165	0.876795	431	1.45034	0.965641
CHA - LEI	1.31984	0.919533	431	1.43534	0.9683
NUK - XHO	-1.38463	0.992193	431	-1.39552	0.974608
DOU - MEB	-1.43578	1.0716	431	-1.33984	0.981758
CPT - XHO	1.33855	1.01823	431	1.31458	0.98443
CPT - ESS	1.48477	1.13571	431	1.30735	0.985134
MEB - XHO	1.50267	1.18358	431	1.26961	0.988413
ESS - MEB	-1.6489	1.30477	431	-1.26375	0.988865
BUK - QUI	0.952914	0.770074	431	1.23743	0.990725
BUK - DOU	-1.04696	0.868579	431	-1.20537	0.992642
ESG - LEI	0.963671	0.863668	431	1.11579	0.996357
ESS - NUK	1.2384	1.11814	431	1.10755	0.9966
LEI - NUK	0.827967	0.750186	431	1.10368	0.996709
AND - NUK	-0.851031	0.776374	431	-1.09616	0.996913
CPT - ESG	0.931534	0.860025	431	1.08315	0.997242
ESG - MEB	-1.09566	1.06165	431	-1.03203	0.998262
BUK - XHO	-0.980065	1.0104	431	-0.969977	0.999053
CHA - ESS	0.909411	1.23184	431	0.738255	0.999944
BUK - ESS	-0.833836	1.13279	431	-0.736092	0.999946
NUK - QUI	0.548353	0.748536	431	0.732567	0.999949
DOU - LEI	0.623559	0.880986	431	0.707796	0.999965
CHA - DOU	0.696284	1.01301	431	0.687344	0.999974
CHA - XHO	0.763182	1.13497	431	0.672427	0.99998
CHA - MEB	-0.739493	1.10608	431	-0.668571	0.999981
CHA - CPT	-0.575363	0.920545	431	-0.625025	0.999991
BUK - NUK	0.404562	0.713998	431	0.566615	0.999997
LEI - XHO	-0.55666	1.01642	431	-0.547668	0.999998
BUK - LEI	-0.423405	0.773204	431	-0.547598	0.999998
ESG - ESS	0.55324	1.19576	431	0.46267	1
AND - QUI	-0.302679	0.802226	431	-0.377299	1
ESG - XHO	0.407011	1.08679	431	0.374506	1
CHA - ESG	0.356171	0.985533	431	0.3614	1
ESS - LEI	0.410431	1.14195	431	0.359411	1
DOU - ESG	-0.340113	0.95892	431	-0.354683	1
DOU - ESS	0.213127	1.2162	431	0.17524	1
CPT - MEB	-0.164129	1.00372	431	-0.163521	1
DOU - XHO	0.0668983	1.09459	431	0.0611169	1
ESS - XHO	-0.146229	1.32055	431	-0.110734	1

## Sheet: Contrasts_All_Langues
AMPLITUDE
	contrast		estimate	SE	t.ratio	p.value
	Amer	NigCong	-4.100	0.676	-6.065	<.0001
	Amer	IndEu	-2.554	0.654	-3.905	0.0006
	IndEu	NigCong	-1.545	0.413	-3.744	0.0012
	Alta	Amer	2.439	0.722	3.381	0.0044
	Alta	NigCong	-1.660	0.530	-3.133	0.0099
	Alta	IndEu	-0.115	0.501	-0.229	0.9957
PLAT START
	contrast		estimate	SE	t.ratio	p.value
	Amer	IndEu	-0.005	0.002	-2.682	0.0380
	Alta	Amer	0.005	0.002	2.592	0.0484
	Amer	NigCong	-0.004	0.002	-2.223	0.1185
	Alta	NigCong	0.001	0.001	0.694	0.8995
	IndEu	NigCong	0.0007	0.001	0.616	0.9269
	Alta	IndEu	0.0003	0.001	0.224	0.9960
PLAT MED
	contrast		estimate	SE	t.ratio	p.value
	Amer	IndEu	-0.008	0.002	-3.069	0.0122
	Alta	Amer	0.009	0.003	3.062	0.0125
	Amer	NigCong	-0.006	0.003	-2.277	0.1049
	Alta	NigCong	0.003	0.002	1.267	0.5844
	IndEu	NigCong	0.002	0.002	1.142	0.6635
	Alta	IndEu	0.001	0.002	0.396	0.9789
PLAT END
	contrast		estimate	SE	t.ratio	p.value
	Alta	Amer	0.021	0.007	2.760	0.0305
	Amer	IndEu	-0.018	0.006	-2.718	0.0344
	Amer	NigCong	-0.013	0.007	-1.884	0.2363
	Alta	NigCong	0.007	0.005	1.360	0.5253
	IndEu	NigCong	0.005	0.004	1.232	0.6067
	Alta	IndEu	0.002	0.005	0.418	0.9753
